# Supplementary material for: Knowledge, attitudes, and behaviours towards smoking among people with migration experience: a global scoping review
Source: BMC Public Health. 2025 Sep 30;25:3217. doi: 10.1186/s12889-025-24258-y (PMC12486493; doi:10.1186/s12889-025-24258-y)
Supplement: Supplementary file 5 — Supplementary Material 5. [file 12889_2025_24258_MOESM5_ESM.xlsx]

## Sheet: review_396793_20240527172252
Covidence #	Study ID	Title	Reviewer Name	Title_1	Author(s)	Year of publication	Quantitative	Qualitative	Mixed Methods	What is the country/countries in which the study was completed in?	What is the geographical level of inquiry?	Sample size	Age range	Which migrant specific population(s) are being researched?	If the study is describing a specific type of population as multiple groups, such as Asian Americans as both foreign-born and immigrants, state here:	Is the study focusing exclusively on migrant populations, or also other populations, such as natives?	Rationale/argument for focus on migration	Recruitment method	Is the study an intervention study?	If yes:	Is the study considering factors apart from migration, or migration background?	Does the study explore knowledge and/or attitudes, and/or behaviours (KAB) towards smoking?	How relevant is smoking for the study?	Outcomes reported (Indicators, measures…)	Which “smoking” product is the focus of the study?
1614	Yang 2019	Is childhood migration a mental health risk? Exploring health behaviors and psychosocial resources as pathways using the cross-sectional Canadian Community Health Survey	Consensus	Is childhood migration a mental health risk? Exploring health behaviors and psychosocial resources as pathways using the cross-sectional Canadian Community Health Survey	Fei-Ju Yang	2019	x			Canada	Country	4,282	15+	Immigrant		Exclusively migrant specific population(s)	The immigration literature has long been a site of debate regarding the long-term social, economic, and health outcomes of immigrant children relative to those of adult immigrants and their native-born peers		No		Country or community of origin; Socioeconomic status (poverty, education, employment); Lifestyle factors (alcohol); Sex/gender (male vs female); Acculturation; Other: Age at migration, chronic condition	Only behaviours	On a topic not related to smoking, where smoking is only recorded as part of participant health profile, for example.	Behaviour: Type of Smoking (None smoker, Former Smoker, Occasional Smoker, Daily Smoker), self reported tobacco consumption patterns	Other: Smoking, not specified
1613	Wang 2016	The Use of E-Cigarettes Among US Immigrants: The 2014 National Health Interview Survey	Consensus	The use of E-cigrettes among U.S immigrants. The 2014 national health interview survey	Wang,Y, Wilson, F.A, Larson, J., Chen, Li	2016	x			USA	Country	34,392	18-39	Immigrant		Migrant and other population(s)	U.s Immigrants are less likely to smoke tobacco than natives. The data on e-cigarette use id limited.	National health survey data	No		Socioeconomic status (poverty, education, employment); Acculturation	Only behaviours	Other: Focus on smoking	Behaviour: Have you ever used an E-cigarettes	E-Cigarettes (vapes)
1612	Walsh 2015	Discrimination and Ethnic Identity as Predictors of Substance Use and Delinquency Among Immigrant Adolescents From the FSU and Ethiopia in Israel	Consensus	Discrimination and Ethnic Identity as Predictors of Substance Use and Delinquency Among Immigrant Adolescents From the FSU and Ethiopia in Israel	Sophie D. Walsh1, Haya Fogel-Grinvald, and Sabrina Shneider	2015	x			Isreal	Country	250 adolescents	15-18	Immigrant; People of a specific country of origin, namely; Other: Immigrants from Former Soviet Union, and from Ethiopia.		Exclusively migrant specific population(s)	Israeli police statistics1 show that 15.3% of police youth files in 2009 were opened for immigrant youth, more than twice their rate in the population (7.2%). Around the world, concern has been raised as to the involvement of immigrant adolescents in problem drink- ing and other risk behaviors (Vazsonyi, Trejos-Castillo, & Huang, 2006). However, little litera- ture to date has examined mechanisms…	Adolescents were recruited through notices in “Facebook,” youth clubs, and public libraries in areas in Israel with large numbers of immigrants. In addition, notices were put up in factories, in which large numbers of immigrant parents worked.	No		Country or community of origin; Sex/gender (male vs female); Other: Single vs two parents, parental support, parent limit setting, Jewish Israeli identity, ethnic identity, discrimination	Only behaviours	Drawing correlations between smoking and other factors, such as alcohol consumption	Behaviours: Only prevalence, Drug, cigarette, and alcohol use were measured using four questions: (a) Ciga- rette smoking, “Do you smoke cigarettes and if so, how many?” (1 = I do not smoke, 6 = yes, more than a box a day); (b) Marijuana use, “In the past month, how many times have you used Mari- juana (not for medicinal reasons)?” (1 = never, 6 = 20+ times; the cigarette and marijuana ques- tion…	Cigarettes; Cannabis
1611	Verstraeten 2018	The health of Antillean migrants in the Netherlands: a comparison with the health of non-migrants in both the countries of origin and destination	Consensus	The health of Antillean migrants in the Netherlands: a comparison with the health of non-migrants in both the countries of origin and destination	Soraya P. A. Verstraetena,b, Carolien L. van den Brinkc, Johan P. Mackenbacha and Hans A. M. van Oersc,d	2018	x			Netherlands	Country	376,384	19 - 65	Migrant	Antillean	Migrant and other population(s)	The purpose of this current study was to compare the health status and behaviours of Antillean migrants in the Netherlands with Antillean non-migrants in Curaçao and Dutch non-migrants in the Netherlands, and to determine whether health disparities persist in second-generation Antillean migrants who were born in the Netherlands.	Database survey	No		Socioeconomic status (poverty, education, employment)	Only behaviours	On a topic not related to smoking, where smoking is only recorded as part of participant health profile, for example.	Prevalence: two indicators for tobacco use—smoker and heavy smoker	Cigarettes
1610	Vasic 2021	Mental Health, Alcohol and Substance Use of Refugee Youth	Consensus	Mental Health, Alcohol and Substance Use of Refugee Youth	Jelena Vasic, Roberto Grujicic, Oliver Toskovic, Milica Pejovic Milovancevic	2021	x			Serbia	Country	184	11-18	Refugee		Exclusively migrant specific population(s)	A growing number of children and youth belong to the refugee population. They either migrate unaccompanied across national and international borders or are separated from their families during transition.	the interviewers were approaching potential participants (children aged 11–18) and their parents, asking if they would like to participate in the research. interviewers recruited participants strictly in the presence of their custodians. The process of sampling was partly conducted using the snowball method,	No		Country or community of origin; Socioeconomic status (poverty, education, employment); Other: Family accompaniment of child refugees, mental health	Only knowledge; Only behaviours	Other: Drawing correlations	Behaviours: Prevalence only Adolescent Alcohol and Drug involvement Scale questionnaire administered	Other: Smoked tobacco
1609	vanDorp 2021	Substance use prevalence rates among migrant and native adolescents in Europe: A systematic review	Consensus	Substance use prevalence rates among migrant and native adolescents in Europe: A systematic review	MELISSA VAN DORP, ALBERT BOON , RENSKE SPIJKERMAN5, LEONTIEN LOS	2021	x			There were 15 studies included with a focus on the European Region. Regions included Norway, Europe & Israel, Netherlands, Italy, Germany, Spain, England, Sweden Comparison of Beligum, Finland, Germany, Italy, Netherlands, Portugal,	Continent	19 Articles	11-29	Migrant		Exclusively migrant specific population(s)	Adolescents with a migrant background can have an increased risk for developing substance use disorders. In general, migration is a stressful process which can create multiple challenges for adolescents to overcome		No		Country or community of origin; Social dynamics (stigma, cultural practice/rituals); Lifestyle factors (alcohol); Sex/gender (male vs female); Acculturation	Only behaviours	Drawing correlations between smoking and other factors, such as alcohol consumption	Behaviour - Prevalence Prevalence of tobacco among migrant youth	Other: Tobacco, not specified
1608	Ukuhor 2018	Prevalence and workplace correlates of tobacco smoking among male expatriate workers in Riyadh, Saudi Arabia	Consensus	Prevalence and workplace correlates of tobacco smoking among male expatriate workers in Riyadh, Saudi Arabia	Hyacinth O. Ukuhor, Alkhamis A. Abdulwahab	2018	x			Saudi Arabia	City	4,575	Not stated	Expat		Exclusively migrant specific population(s)	comprehensive and specific health information for the expatriate population in Saudi Arabia is practically unavailable.	Employees in the selected organizations were approached after obtaining approval from the company owner and/or general manager. The human resources department of large businesses/companies provided a list of expatriate staff from which participants were randomly selected. Participants were approached for interviews during break/lunch time or at the close of work.	No		Country or community of origin; Socioeconomic status (poverty, education, employment); Other: Sector of employment, Self reported health, health insurance status, Primary language	Only behaviours	Other: Exclusive focus on smoking	Behavioiur - Prevalence Participants were asked if they smoked cigarettes, moasel or water pipe according to: current tobacco smoking status, past daily smoking status (for current less than daily smokers), and past smoking status (for current non smokers). Those who responded that they had no lifetime history of smoking were categorized as never-smokers and those who indicated they smoked every …	Cigarettes; Waterpipe/shisha
1607	Skogberg 2016	Cardiovascular risk factors among Russian, Somali and Kurdish migrants in comparison with the general Finnish population	Consensus	Cardiovascular risk factors among Russian, Somali and Kurdish migrants in comparison with the general Finnish population	Natalia Skogberg, Tiina Laatikainen, Seppo Koskinen, Erkki Vartiainen, Antti Jula, Jaana Leiviska, Tommi Ha¨rka¨nen, Pa¨ivikki Koponen	2016	x			Finland	Country	921 migrants, 892 Finnish	30-64 year old	Migrant; People of a specific country of origin, namely; Other: Russian, Somali and Kurdish migrants		Migrant and other population(s)	Like many other Western countries, Finland is becoming increasingly ethnically diverse. The number of migrants has grown from 0.5% of the total Finnish population in 1990 to 5.5% in 2013.21 According to projections,22 migrants will constitute 10% of the population by 2020. There is, however, no previous information on cardiovascular health of migrants in Finland. Information on cardiovascular ris…		No		Country or community of origin	Only behaviours	On a topic not related to smoking, where smoking is only recorded as part of participant health profile, for example.	Behaviours: Only prevalence, daily smoking rates	Other: Smoking not specifically defined
1605	Sharifi 2020	Information Needs During Pregnancy and Its Associated Factors in Afghan Pregnant Migrant Women in Iran	Consensus	Information Needs During Pregnancy and Its Associated Factors in Afghan Pregnant Migrant Women in Iran	Mahnaz Sharifi1, Leila Amiri-Farahani2 , Shima Haghani3, and Syedeh Batool Hasanpoor-Azghady	2020	x			Iran	City	280	>19 - >35	Migrant; Immigrant; People of a specific country of origin, namely; Other: Afghan pregnant migrant women	Afghan women identified as both immigrants, and migrants	Exclusively migrant specific population(s)	There are limited data regarding the pregnancy informa- tion needs of Afghan women. Moreover, the review of the literature revealed no study evaluating these needs in Afghan women	The study population was selected using the continuous sampling method. The sampling was performed through the continuous sampling method from all the Afghan pregnant women who received care at the prenatal health centers of the southeast of Tehran	No		Country or community of origin; Other: Pregnancy information needs	Only behaviours	On a topic not related to smoking, where smoking is only recorded as part of participant health profile, for example.	Behaviours: Only prevalence, smoking - yet smoking outcomes/indicators not described	Other: Smoking not specifically defined
1603	Schwartz 2014	Domains of Acculturation and Their Effects on Substance Use and Sexual Behavior in Recent Hispanic Immigrant Adolescents	Consensus	Domains of Acculturation and their Effects on Substance Use and Sexual Behavior in Recent Hispanic Immigrant Adolescents	Seth J. Schwartz, Jennifer B. Unger, Sabrina E. Des Rosiers, Elma I. Lorenzo-Blanco, Byron L. Zamboanga, Shi Huang, Lourdes Baezconde-Garbanati, Juan A. Villamar, Daniel W. Soto, Monica Pattarroyo, and José Szapocznik	2014	x			USA	Country	302	14-17	Immigrant		Exclusively migrant specific population(s)	In the U.S., Hispanics suffer significant health disparities in substance use and HIV infection. Hispanics are 2.5 times more likely to contract HIV compared with non-Hispanic Whites. Hispanic adolescents are also more likely than White adolescents to use nearly all classes of drugs (Johnston et al., 2011). Thus, reducing health disparities in Hispanic youth is a wise investment in the reduction …	We gave a brief presentation about the study in English for Speakers of Other Languages (ESOL) and other basic-level English classes. Interested students provided their parent’s or guardian’s phone number.	No		Lifestyle factors (alcohol); Sex/gender (male vs female); Acculturation	Only behaviours	Drawing correlations between smoking and other factors, such as alcohol consumption	Behaviorus: Prevalence only Cigarette smoking (Any last 90 days)	Cigarettes
1602	Satish 2022	Burden of cardiovascular risk factors and disease in five Asian groups in Catalonia: a disaggregated, population-based analysis of 121 000 first-generation Asian immigrants	Consensus	Burden of cardiovascular risk factors and disease in five Asian groups in Catalonia: a disaggregated, population-based analysis of 121 000 first-generation Asian immigrants	Priyanka Satish , Emili Vela , Usama Bilal , Montse Cleries , Alka M. Kanaya , Namratha Kandula , Salim S. Virani , Nadia Islam , Javier Valero-Elizondo , Tamer Yahya , Josep Comin-Colet , Khurram Nasir , Josepa Mauri , Miguel Cainzos- Achirica	2022	x			Spain	Region	5 432 353 (42 488 Pakistanis, 40 745 Chinese, 21 705 Indians, 9544 Filipinos, and 6907 Bangladeshis; and 5.3 million native individuals (‘locals’))	18 and over	Immigrant; People of a specific country of origin, namely; Other: first-generation Asian immigrants		Migrant and other population(s)	Data on the burden of cardiovascular disease (CVD) in Filipino and Chinese immigrants are also scarce in Europe. The American Heart Association recommends using disaggregated data of Asian subgroups to better define their unique health characteristics. Catalonia (in Northeastern Spain) has large populations of first-generation immigrants from several Asian nations		No		Country or community of origin; Sex/gender (male vs female); Other: Age group	Only behaviours	On a topic not related to smoking, where smoking is only recorded as part of participant health profile, for example.	Behaviours: Only prevalence of smoking	Other: Smoking not specifically defined
1601	Sarasa-Renedo 2015	Effect of immigration background and country-of-origin contextual factors on adolescent substance use in Spain	Consensus	Effect of immigration background and country-of-origin contextual factors on adolescent substance use in Spain	Ana Sarasa-Renedoa , Luis Sordo b,c,d , José Pulido c , e , ∗ , Anna Guitartf,g , Rocío González-González h , Juan Hoyos c , María J. Bravo b , c , Gregorio Barrio	2015	x			Spain	Country	75,511 autochthonous adolescents and 12,432 adolescents with recent immigration background	14-18	Immigrant		Migrant and other population(s)	Spanish adolescents are an interesting study population to test hypotheses about immigration effects on substance use given that, in 2006–2010, 11.0–14.8% of those aged 14–18 were foreign- born from varied origins, mainly Latin-America, North-Africa and Eastern-Europe (INE, 2014). Moreover, Spanish context is charac- terized by low perceived risks of using legal substances, and strong links betwe…	pooled sample of 2006, 2008 and 2010 school drug surveys (ESTUDES)	No		Country or community of origin; Other: Immigrant generation, mixed vs non mixed immigrant background	Only behaviours	Drawing correlations between smoking and other factors, such as alcohol consumption	Behaviours: Only prevalence, daily tobacco smoking, monthly use of cannabis	Cannabis; Other: Tobacco use not specfically defined
1599	Salas-Wright 2018	Substance use disorders among immigrants in the United States: A research update	Consensus	Substance use disorders among immigrants in the United States: A research update	Christopher P. Salas-Wrighta, Michael G. Vaughnb, Trenette T. Clark Goingsc, David Córdovad, Seth J. Schwartz	2018	x			USA	Country	36,309	18 and older	Immigrant		Migrant and other population(s)	While recent studies have compared the prevalence of substance use and SUDs among immigrants with that of US-born individuals, there nevertheless remain a number of research gaps. For one, relatively few studies have examined the immigrant-SUD link using nationally re- presentative samples and those that have are now quite dated. Indeed, even studies that have been published in recent years draw …	Utilizing a multistage cluster sampling design and oversampling minority popu- lations, the study interviewed individuals living in all 50 states and Washington, DC. Multistage cluster sampling designs are commonly used design when attempting to provide nationally representative es- timates.	No		Country or community of origin; Socioeconomic status (poverty, education, employment)	Only behaviours	Drawing correlations between smoking and other factors, such as alcohol consumption	Behaviours: Only prevalence of cannabis use (past 12 month and lifetime use.	Cannabis
1598	Salas-Wright 2014	Substance Use Disorders Among First- and Second-Generation Immigrant Adults in the United States: Evidence of an Immigrant Paradox?	Consensus	Substance Use Disorders Among First- and Second- Generation Immigrant Adults in the United States: Evidence of an Immigrant Paradox?	CHRISTOPHER P. SALAS-WRIGHT, PH.D.,a,* MICHAEL G. VAUGHN, PH.D.,b TRENETTE T. CLARK, PH.D.,c LAUREN D. TERZIS, M.S.W.,b AND DAVID CÓRDOVA, PH.D.	2014	x			USA	Country	21586	18 to 49	Immigrant		Migrant and other population(s)	Despite the growing number of studies on immigration and substance use, several important shortcomings persist. First, the bulk of research conducted on the immigrant para- dox has been focused on substance use among adolescents and young adults. Although substance use among youth is undoubtedly an important issue, evidence suggests that sub- stance use disorders persist well beyond these early d…		No		Other: Immigrant generation, age at the time of immigration	Only behaviours	Drawing correlations between smoking and other factors, such as alcohol consumption	Behaviours: Only prevalence of lifetime cannabis use	Cannabis
1595	Saint-Fleur 2021	Does Ethnic Identity Moderate the Relationship between Racial Discrimination and Cannabis Use among US- and non-US Born Black Emerging Adults?	Consensus	Does ethnic identity moderate the relationship between racial discrimination and cannabis use among US- and non-US born Black Emerging Adults?	Ashley L. Saint-Fleur, M.D. , Deidre M. Anglin, Ph.D	2021	x			USA	Region	466	18 to 29 years	Immigrant	Black/African American of African descent, identifying as immigrant (1st, 2nd generation)	Migrant and other population(s)	Race-based experiences of discrimination (EOD) have been implicated as impacting this change among racial/ethnic minority (REM) samples, including Latinx ( ; ; ), Asian ( ), and Black populations. Furthermore, immigrants have been shown to endorse EOD differently from their U.S.-born counterparts ( ), with reported EOD increasing over time and with increasing generations in the U.S. ( ; ; ; ). Pa…	recruited from an urban public university system in the Northeast U.S	No		Country or community of origin; Subjective individual factors (social identity, behavioural factors); Sex/gender (male vs female); Other: Race-Based Experiences of Discrimination (EOD), age	Only behaviours	Exclusively on smoking	Behaviours: Only prevalence, or probability of marijuana use Lifetime marijuana use, and recent marijuana use (past three months)	Cannabis
1594	Sadarangani 2018	Cardiovascular Disease Risk Among Older Immigrants in the United States A Comparison of Risk Measures	Consensus	Cardiovascular Disease Risk Among Older Immigrants in the United States	Tina R. Sadarangan, Deborah Chyun, Chau Trinh-Shevrin, Gary Yu, Christine Kovner	2018	x			USA	Country	1920	50 and older	Immigrant	Immigrants defined as forein-born aliens who intend to live abroad permanently	Exclusively migrant specific population(s)	In the United States, 16 million immigrants, defined here as foreign-born aliens who intend to live abroad permanently, are 50 years and older. However, little is known about their risk of developing CVD. Although immigrants are said to be healthier than native-born individuals upon arrival into the United States, greater acculturation is associated with increases in obesity, hyperlipidemia, and …		No		Other: age 50 years and older	Only behaviours	On a topic not related to smoking, where smoking is only recorded as part of participant health profile, for example.	Behaviours: Only prevalence of current smokers	Other: Smokers not specifically defined
1593	Sabanayagam 2017	Singapore Indian Eye Study-2: methodology and impact of migration on systemic and eye outcomes	Consensus	Singapore Indian Eye Study 2: methodology and impact of migration on systemic and eye outcomes	Charumathi Sabanayagam MD PhD,1,2 Wanfen Yip BSc(Hons),1 Preeti Gupta PhD,1 Riswana BB Mohd Abdul DipSci,1 Ecosse Lamoureux PhD,1,3 Neelam Kumari PhD,6 Gemmy CM Cheung FRCOphth,1,3 Carol Y Cheung PhD,4 Jie Jin Wang PhD,5 Ching-Yu Cheng MD PhD1,3 and Tien Yin Wong FRANZCO PhD,	2017	x			Singapore	Country	2200	40 to 80 years	Immigrant; People of a specific country of origin, namely; Other: Indian immigrants		Exclusively migrant specific population(s)	It is well established that the prevalence of diabetes is disproportionately high among Indians; with India alone projected to have the highest number of people with diabetes (79.4 million) by 2030.8 Consequently, number of people with diabetic retinopathy (DR), a leading cause of preventable blindness is also expected to be higher among Indians compared to other Asian ethnic groups. Besides ethn…	All 3400 participants were sent invitation to attend the 6-year follow-up examinations at the Singapore Eye Research Institute (SERI) via telephone, by mail and/or by home visit	No		Country or community of origin; Other: Immigrant generation	Only behaviours	On a topic not related to smoking, where smoking is only recorded as part of participant health profile, for example.	Behaviours: Only prevalence, current smoking status	Other: Smoking not specifically defined
1592	Ru 2021	Differences in Substance Use Among Immigrants and the Canadian-Born Population	Consensus	Differences in Substance Use Among Immigrants and the Canadian‑Born Population	Siyu Ru1 · Yiyan Li	2021	x			Canada	Country	55,600	+18	Immigrant		Migrant and other population(s)	The acculturation process has been identified as an important factor in the HIE (Bui, 2013). According to Gordon (1964), the acculturation process occurs gradu- ally over time as an immigrant settles into life in their new country and includes gaining proficiency in the host country’s language and adopting its customs, beliefs, and values. The acculturation process was thought to have positive re…		No		Socioeconomic status (poverty, education, employment); Sex/gender (male vs female); Other: Recent immigrants, established immigrant status, age, spoken language at home, marital status	Only behaviours	On a topic not related to smoking, where smoking is only recorded as part of participant health profile, for example.	Behaviours: Only prevalence, type of smoker (daily, occasional, did not smoke)	Cigarettes; Cannabis
1591	Rommel 2016	Migration and Addiction Services - Utilization Among People with a Migration Background	Consensus	Migration and Addiction Services – Utilization Among People with a Migration Background	Alexander Rommel, Julia Köppen	2014	x			Germany	Country	720	Not stated	Migrant		Exclusively migrant specific population(s)	The requirement to strike a balance between the old and the new is an important integration which, in the course of an ongoing process of adaptation often generates acculturative stress and increases vulnerability to psychological disorders.		No		Lifestyle factors (alcohol); Sex/gender (male vs female)	Only behaviours	On a topic not related to smoking, where smoking is only recorded as part of participant health profile, for example.	Behaviours - Only Prevalence of treatment for consumption/ addiction to cannabis - 'Cannabinoide'	Cannabis
1587	Rabanal 2013	Ethnic differences in risk factors and total risk of cardiovascular disease based on the Norwegian CONOR study	Consensus	Ethnic differences in risk factors and total risk of cardiovascular disease based on the Norwegian CONOR study	Kjersti S Rabanal, Anja S Lindman, Randi M Selmer and Geir Aamodt	2012	x			Norway	Country	62,145	40-65 years	Immigrant		Migrant and other population(s)	A growing amount of evidence indicates an unequal distribution of CVD events and risk factors between ethnic groups.5–7 In particular, immigrants fromSouth Asia (the Indian subcontinent) have increased risk of ischaemic heart disease (IHD), higher prevalence of insulin resistance and other metabolic disturbances.5,6 People of African descent have an increased risk of hypertension and stroke compa…		No		Country or community of origin; Sex/gender (male vs female)	Only behaviours	On a topic not related to smoking, where smoking is only recorded as part of participant health profile, for example.	Behaviours: Only prevalence, smoking (yes/no)	Other: Smoking not specifically defined
1583	Patterson 2016	Black-White health inequalities in Canada at the intersection of gender and immigration	Consensus	Black-White health inequalities in Canada at the intersection of gender and immigration	Andrew C. Patterson, PhD, Gerry Veenstra, PhD	2016	x			Canada	Country	3,422 Black women, 335,277 White women, 2,747 Black men and 270,473 White men	25 years and older	Immigrant; Other: Black women and men		Migrant and other population(s)	Intersectionality theory leads us to hypothesize that Black-White health inequalities in Canada are conditioned by gender and immigration in a synergistic way. Institutional and interpersonal forms of racism encountered regularly by Black Canadians7 can adversely affect their health by way of being stressful experiences in their own right and also by disproportionately excluding Black people from…		No		Sex/gender (male vs female); Other: Racism	Only behaviours	On a topic not related to smoking, where smoking is only recorded as part of participant health profile, for example.	Behaviours: Smoking status distinguished between never smoked, formerly smoked, smokes occasionally and smokes daily.	Other: Smoking not specifically defined
1582	Parrinello 2015	Risk of Cigarette Smoking Initiation During Adolescence Among US-Born and Non-US-Born Hispanics/Latinos: The Hispanic Community Health Study/Study of Latinos	Consensus	Risk of Cigarette Smoking Initiation During Adolescence Among US-Born and Non–US-Born Hispanics/Latinos: The Hispanic Community Health Study/Study of Latinos	Christina M. Parrinello, MPH, Carmen R. Isasi, MD, PhD, Xiaonan Xue, PhD, Frank C. Bandiera, PhD, MPH, Jianwen Cai, PhD, David J. Lee, PhD, Elena L. Navas-Nacher, PhD, MS, Krista M. Perreira, PhD, Hugo Salgado, PhD, MPH, and Robert C. Kaplan	2015	x			USA	Community	16,001	18 to 74 years	Foreign-born		Migrant and other population(s)	We hypothesized that the risk of cigarette smoking initiation during adolescence would be higher in US-born Hispanics/Latinos than in those born outside the 50 states and Washington, DC; that among individuals born outside the United States, this risk would increase with time since migration to the mainland United States; and that the risk of smoking initiation during adolescence might be modifie…	Household sampling	No		Country or community of origin; Sex/gender (male vs female); Other: Age of migration	Only behaviours	Exclusively on smoking	Behaviours: Only prevalence, "We defined ever smoking as individuals’ report of smoking at least 100 cigarettes during their lifetime. Among ever smokers, cigarette smoking initiation age was the self- reported age of starting to smoke cigarettes “de manera regular“ (Spanish) or “fairly regularly” (English)" Association between migrant status and risk of cigarette smoking initiations by gender	Cigarettes
1581	Mundt 2012	Migrants in socioeconomically deprived areas of Berlin. Psychological distress and substance use	Consensus	Migranten in sozial schwachen Stadtteilen von Berlin: Psychische Symptome und Substanzkonsum	Adrian P. Mundt, Marion C. Aichberger, Thomas Kliewe, Seda Yayla, Yuriy Ignatyev, Jan Mir, Meryam Schouler-Ocak, Markus Busch, Hannah Heimann, Michael Rapp, Andreas Heinz, Andreas Ströhle	2012	x			Germany	City	143	18-58	Other: "Personen mit Migrationshintergrund" (Im Ausland geboren oder min. 1 Elternteil im Ausland geboren)		Exclusively migrant specific population(s)	Ungeklärt ist auch, ob PMH gegenüber Personen ohne Migrationshintergrund (POMH) eine erhöhte Erkrankungslast aufweisen, die im Zusammenhang mit Belastungen der Akkulturierung stehen könnte und unabhängig von allgemeinen psychosozialen Herausforderungen ge geben ist	Alle potenziellen Teilnehmer wurden an- geschrieben und zur Teilnahme an der Befragung eingeladen. Wenn nach zwei Wochen keine Antwort gekommen war, wurden die potenziellen Teilnehmer er neut angeschrieben.	No		Socioeconomic status (poverty, education, employment); Lifestyle factors (alcohol); Sex/gender (male vs female); Other: Age, General Health Questionnaire (GHQ-28), Alcohol Use Disorder Identification Test (AUDIT)	Only behaviours	On a topic not related to smoking, where smoking is only recorded as part of participant health profile, for example.	Behaviors: Fagerström Test for Nicotine Dependence (FTND)	Other: "Rauchen" ohne weitere Spezifikation
1580	Mlinaric 2021	The association between migration and smoke-free families: how do migrants from different world regions compare?	Consensus	The association between migration and smoke-free families: how do migrants from different world regions compare?	Martin Mlinaric, Emma Kohler, Anton E. Kunst, Vincent Lorant, Arja Rimpela, Laura Hoffmann, Daniela Anastasi, Matthias Richter	2021	x			Belgium, Germany, Netherlands, Finland, Ireland, Portugal and Italy	City	17144	14-16	Migrant		Exclusively migrant specific population(s)	the intersection of tobacco/nicotine and migration studies on smoking offer no conclusive insights on differences in between and within migrant groups across sex and place of birth. Sex-sensitive differences in SHS exposure are quite often over- looked,8,16 but smoking prevalence differs consistently by sex among less acculturated non-Western immigrant groups.17 Therefore, it remains inconclusive…		No		Socioeconomic status (poverty, education, employment); Other: Parental migration, parental education	Only behaviours	Exclusively on smoking	* Prevalence of parental smoking * Prevalence of smoking bans at home * Risk ratio and average marginal effects for parental smoking * Risk ratio and AMEs for permissive or partial smoking rules at home	Cigarettes
1575	Li 2014	Stroke-Related Knowledge, Beliefs, and Behaviours of Chinese and European Canadians: Implications for Physical Therapists	Consensus	Stroke-Related Knowledge, Beliefs, and Behaviours of Chinese and European Canadians: Implications for Physical Therapists	Zhenyi Li, Lyn Jongbloed, Elizabeth Dean	2014	x			Canada	City	204	>= 40 years, European Canadians: 54.2 years (SD 11.84), Chinese Canadians 51.46 years (SD 9.54)	Foreign-born; Other: China, Hong Kong, Taiwan		Migrant and other population(s)	The purpose of this study was to examine Chinese Canadians’ knowledge of stroke, their lifestyle-related health behaviours and beliefs, and potential relationships among these factors. This research constitutes an important step toward preventing and managing stroke (and possibly other lifestyle-related conditions common in Western cultures) among Chinese immigrants to Canada.	Participants were recruited at community centres, libraries, places of worship, and other public spaces in Greater Vancouver (i.e., Vancouver, Burnaby, and Richmond).	No		Country or community of origin; Socioeconomic status (poverty, education, employment); Subjective individual factors (social identity, behavioural factors); Lifestyle factors (alcohol); Sex/gender (male vs female); Other: age, health measures (BMI, hypertension, heart disease, high blood cholesterol)	Knowledge and behaviours	Drawing correlations between smoking and other factors, such as alcohol consumption	Knowledge: primary sources of information on stroke and its risk factors (newspapers, books, family and friends, internet, doctors, medical facilities) common risk factors for stroke, warning signs of stroke, actions to take if someone is having a stroke health behaviours: smoking (never, seldom, usually)	Other: "smoking" without further specification
1574	Lau 2012	Increased Risk of Cigarette Smoking Among Immigrant Children and Girls in Hong Kong: An Emerging Public Health Issue	Consensus	Increased Risk of Cigarette Smoking Among Immigrant Children and Girls in Hong Kong: An Emerging Public Health Issue	Maggie Lau, Xinguang Chen, Yuanjing Ren	2011	x			China / Hong Kong	City	6,486	<12 - >15, Grades 7, 8, 9	Migrant		Migrant and other population(s)	These migrant families might have encountered difficulties in adaptation to new working and living environment in Hong Kong [26]. Data from diverse sources indicate that immigrant children in Hong Kong may also be at increased risk of tobacco smoking compared to non-immigrant children [27, 28]. Moving to Hong Kong and adaptation to local living may have rendered children of these new comers at in…	A full list of secondary school profiles was obtained from the Education Bureau. All Aided, Caput, Direct Subsidy Scheme, Government and Private secondary schools were chosen and only the whole day and grammar schools were included. A total of 459 eligible schools were included as the sampling frame. 70 schools were randomly selected from the frame based on probability proportionate to school siz…	No		Socioeconomic status (poverty, education, employment); Sex/gender (male vs female)	Only behaviours	Exclusively on smoking	Behavoiurs ‘‘How old were you when you first tried a cigarette?’’ (‘‘I have never smoked cigarette’’, ‘‘7 years old’’, ‘‘8–9 years old’’, ‘‘10–11 years old’’, ‘‘12–13 years old’’, ‘‘14–15 years old’’, ‘‘16 years old or older’’) ‘‘During the past 30 days, on how many days did you smoke cigarettes?’’ Students were asked to report whether their parents (both father and mother/male and female guardia…	Cigarettes
1572	Kuhn 2018	Drug Use and Special Needs of Refugees in Germany	Consensus	Drug Use and Special Needs of Refugees in Germany	Silke Kuhn, Heike Zurhold, Kirsten Lehmann, Uwe Verthein	2018		x		Germany	Country	128	18-70	Refugee		Exclusively migrant specific population(s)	Einige wenige niedrigschwellige Suchthilfeeinrichtungen in Deutschland berichteten von einem starken Zulauf durch opiatabhängige Geflüchtete, allerdings fehlen systematische Untersuchungen.	Die (Suchthilfe)Einrichtungen mit den meisten Kontakten zu drogenabhängigen Geflüchteten wurden ausgewählt, um in diesen geflüchtete Drogenabhängige für persönliche Interviews zu rekrutieren.	No		Country or community of origin; Socioeconomic status (poverty, education, employment); Lifestyle factors (alcohol); Sex/gender (male vs female); Neighborhood residence (Community access to health care); Other: Jahr der Einreise, Fluchtdauer, Stand des Asylverfahrens, Unterkunft, zugewiesene Meldeadresse, Infektionserkrankungen	Only behaviours	Drawing correlations between smoking and other factors, such as alcohol consumption	Behaviors: prevalences Konsum von Cannabis in Deutschland (gesamt, Iraner, Afghanen aus Iran, Afghanen aus Afghanistan), Konsum von Cannabis im Heimatland (ja, fast jeden Tag, Alter bei Erstkonsum)	Cannabis
1571	Kopak 2013	The Relative Importance of Immigrant Generation for Mexican Americans' Alcohol and Tobacco Use from Adolescence to Early Adulthood	Consensus	The Relative Importance of Immigrant Generation for Mexican Americans’ Alcohol and Tobacco Use from Adolescence to Early Adulthood	Albert M. Kopak	2013	x			USA	Country	1274	15.9 (1.7) - Mean (SD)	Immigrant; Other: This study focuses on the participants that self-identified being of Mexican origin	Respondents were categorized as first generation immigrants if they were foreign born and had a foreign born parent, second generation if they were born in the US to a foreign born parent, and later generation if they were born in the US to a US-born parent	Exclusively migrant specific population(s)	Cigarette use is also relatively widespread with nearly 30 % of Hispanic young adults (ages 18–25) reporting some cigarette use in the past month (compared to 42 % of the general population) [3]. Given these estimates, the increase in alcohol-related problems among Hispanics, and the fact that tobacco dependence is the leading preventable cause of morbidity in the US [5], it is important to bette…		No		Other: immigrant status and duration of residence	Only behaviours	Other: cigarrete use is part of analyses together with alcohol intake	estimated cigarette use trajectories by immigrant generation group Cigarette use was measured at Waves I–IV with the item, ‘‘During the past 30 days, on the days you smoked, how many cigarettes did you smoke each day?’’ Responses were coded for each wave of data, ‘‘1’’ for 1 cigarette, ‘‘2’’ for 2 cigarettes, ‘‘3’’ for 3 cigarettes, up to ‘‘20’’ representing 20 or more cigarettes.	Cigarettes
1569	Khera 2018	Substance use, gender, and generation status among Asian Indians in the United States	Consensus	Substance use, gender, and generation status among Asian Indians in the United States	Gagan S. Khera, Nadine Nakamura	2016	x			USA	Country	1209	18-34	Immigrant; Other: India	Asian Indians born in the USA, Asian Indians born in India	Exclusively migrant specific population(s)	in regional studies, occurring either on college campuses or in specific cities, the findings suggest that Asian Indians may use substances more than national data indicate. In a study on binge drinking and alcohol-related problems with a sample of 1,575 U.S-born Asian American college students, South Asian, Japanese, Filipino, Korean, and Multi Asian ethnicity predicted more binge drinking and S…	National recruitment effort on the World Wide Web, initiated through South Asian Society Organizations and religious organizations on university/college/community college campuses. Contact via email	No		Country or community of origin; Socioeconomic status (poverty, education, employment); Lifestyle factors (alcohol); Sex/gender (male vs female); Other: generation (1 = second gen., born in the USA, 2 = first generation, born in India), parents' country of residence	Only behaviours	Drawing correlations between smoking and other factors, such as alcohol consumption	Prevalence: * cigarette lifetime use (yes/no) * cigarette use in the past 6 months (Never, only once or a few times, 2–3 times a month, 1–2 times a week, 3–4 times a week, 5–6 times a week, nearly every day, every day)	Cigarettes; Cannabis
1568	Jin 2017	Marked differences in cardiovascular risk profiles in middle-aged and older Chinese residents: Evidence from a large Australian cohort	Consensus	Marked differences in cardiovascular risk profiles in middle-aged and older Chinese residents: Evidence from a large Australian cohort	Kai Jin, Lis Neubeck, Janice Gullick, Fung Koo, Ding Ding:	2017	x			Australia	Country	266,696, of which 3,454 Chinese, 1,062 mixed	45+	Immigrant		Migrant and other population(s)	Chinese immigrants form a large proportion of the migrant population in Western countries.		No		Socioeconomic status (poverty, education, employment); Sex/gender (male vs female)	Only behaviours	On a topic not related to smoking, where smoking is only recorded as part of participant health profile, for example.	Behaviours - Prevalence Table 5 Associations between cardiovascular disease (CVD) risk factors and CVD outcomes by ethnicity in the 45 and Up Study (2006-2009): Current Smoking Current smoking was defined by answering “yes” to “Are you a current smoker?”	Other: Smoking not specifically defined
1567	Jin 2017	Acculturation is associated with higher prevalence of cardiovascular disease risk-factors among Chinese immigrants in Australia: Evidence from a large population-based cohort	Consensus	Acculturation is associated with higher prevalence of cardiovascular disease risk-factors among Chinese immigrants in Australia: Evidence from a large population-based cohort	Kai Jin, Janice Gullick, Lis Neubeck, Fung Koo, Ding Ding	2017	x			Australia	Region	3220	45+	Immigrant; People of a specific country of origin, namely; Other: China		Exclusively migrant specific population(s)	Acculturation is associated with increased prevalence of CVD risk-factors among immigrants in Western countries. The overall prevalence and risk-factors of CVD vary among subgroups of immigrants and depend on ethnic background, country of residence and the length of stay in the host country. Scarce data are available on acculturation and CVD among Chinese immigrants, one of the fastest growing po…		No		Country or community of origin; Socioeconomic status (poverty, education, employment); Lifestyle factors (alcohol); Sex/gender (male vs female); Neighborhood residence (Community access to health care); Acculturation; Other: cardiovascular diseases (coronary heart disease, stroke, coronary bypass operation), cardiovascular risk factors (hypertension, diabetes, high cholesterol, current smoking, o…	Only behaviours	Drawing correlations between smoking and other factors, such as alcohol consumption	Behaviors: prevalence (current smoker yes/no)	Other: not specified
1566	Isralowitz 2012	Work Alienation, Patterns of Substance Use and Country of Origin among Male Hospitality Workers in Israel	Consensus	Work Alienation, Patterns of Substance Use and Country of Origin among Male Hospitality Workers in Israel	Richard Isralowitz, Alexander Reznik, Yaniv Belhassen	2012	x			Israel	City	229	Not stated	Migrant		Migrant and other population(s)	This prospective study aims at examining work alienation as one causative factor that may be correlated with country of origin and substance use among male hotel employees	A purposive sample of hospitality workers (n0473) from three hotel chains in Eilat, a resort town on Israel’s southern tip bordering Egypt’s Sinai and Jordan, was queried in 2009 and 2010	No		Country or community of origin; Lifestyle factors (alcohol)	Only behaviours	On a topic not related to smoking, where smoking is only recorded as part of participant health profile, for example.	Behaviours: Only prevalence, current (last month) cigarette smoking	Cigarettes
1564	Islam 2018	Mental Health Consultation Among Ontario's Immigrant Populations	Consensus	Mental Health Consultation Among Ontario’s Immigrant Populations	Farah Islam, Nazilla Khanlou, Alison Macpherson, Hala Tamim	2017	x			Canada	Region	3995	18+	Immigrant		Migrant and other population(s)	In 2011 over half of all immigrants in Canada lived in the province of Ontario (53.3%; over 3.5 million people) (Sta- tistics Canada 2014). A better understanding of immigrant mental health consultation patterns is needed to tailor mental health services to Ontario’s booming immigrant population.		No		Other: mental health	Only behaviours	On a topic not related to smoking, where smoking is only recorded as part of participant health profile, for example.	Behaviour Only prevalence, current smoking status [yes (daily/occasional), no (former/never)]	Cigarettes; Menthol cigarettes; Pipe tobacco
1563	Ilhan 2021	Substance Use in Refugee Camps and Local Community: Sanliurfa Sample	Consensus	Substance Use in Refugee Camps and Local Community: Şanlıurfa Sample	Ilhan MN, Ekmekçi Ertek İ, Gözükara MG, Akıl Ö, Ursu P, Ergüder T, Polat S, Şimşek MY, Aktaş M, Bulut Gazanfer Ö, Özger İlhan S, Kaptan H.	2021	x			Turkey	Region	6,041	15-64	Refugee		Migrant and other population(s)	refugees can bring many difficulties and stress factors with them. These may be various forms of violence, loss of a family member, and loss of employment. Camp life can also add different challenges. Unmet basic needs, problems with adaptation to a new culture and language, unemployment, and discrimination may be listed among them (16). These stress factors may cause mental problems. These disti…	Households were selected for proportional distribution research based on the number of samples determined in the districts. According to the number of samples selected for the districts based on addresses from Turkish Statistical Institute, 20% more household addresses were obtained.	No		Socioeconomic status (poverty, education, employment); Lifestyle factors (alcohol); Sex/gender (male vs female)	Only behaviours	Drawing correlations between smoking and other factors, such as alcohol consumption	Behaviour: Tobacco use (never used, lifetime prevalence - last 12 months, last 30 days) Cannabis use (never used, lifetime, 12 months and 30 days' prevalence)	Cigarettes; Cannabis
1562	Hultstrand 2020	Foreign-born women's lifestyle and health before and during early pregnancy in Sweden	Consensus	Foreign-born women’s lifestyle and health before and during early pregnancy in Sweden	Jenny Niemeyer Hultstrand, Tanja Tyden, Mats Målqvist , Maria Ekstrand Ragnar, Margareta Larsson and Maria Jonsson	2020	x			Sweden	Country	3390	15-44 years	Immigrant; Foreign-born	immigrants and foreign born	Migrant and other population(s)	In 2013, one out of four women giving birth in Sweden was foreign-born and the number has increased [12]. Immigrants perceive their health to be poorer than that of those with a Swedish background and they have an increased risk of poor mental health including depression [13,14]. Moreover, this group has an increased risk of perinatal death and babies born small for gestational age. Foreign-born …	Our data are cross-sectional from the baseline measurements in the Swedish Pregnancy Planning cohort study, described by Stern et al. [19]. Data were collected at antenatal clinics (n ¼ 153) in 10 Swedish counties in the northern and middle parts of Sweden. To increase the number of foreign-born women, additional clinics in areas with many immigrants were included			Socioeconomic status (poverty, education, employment); Lifestyle factors (alcohol)	Knowledge and behaviours	On a topic not related to smoking, where smoking is only recorded as part of participant health profile, for example.	Behaviour: The question on alcohol intake during pregnancy was formulated: ‘Do you drink alcohol at the moment?’ Women could choose to answer: ‘Yes, I drink every week’/‘Yes, but not every week’/‘No, I stopped drinking alcohol after I found out that I was pregnant’/‘No, I stopped drinking alcohol as soon as I found out that I was pregnant’/‘No, I had stopped drinking alcohol before I became pregn…	Oral tobacco (e.g. snus); Other: Smoking tobacco not clearly defined.
1561	Hosler 2018	A Comprehensive Health Profile of Guyanese Immigrants Aged 18-64 in Schenectady, New York	Consensus	A Comprehensive Health Profile of Guyanese Immigrants Aged 18–64 in Schenectady, New York	Akiko S. Hosler, Jamie R. Kammer	2018	x			USA	City	1861	18-64	Immigrant; People of a specific country of origin, namely; Other: Guyanese immigrants		Other: Exclusively migrant populations	Despite their relatively large population size, Guyanese immigrants’ health is not extensively investigated and only a handful of publications exist. Studies of clinical populations in NYC and Schenectady have reported that diabetes and cardiovascular disease were significantly more prevalent in Guyanese than in White patients.	Approximately 1400 private homes and units within senior apartments, municipal housings, and commercial apartment complexes were visited door to door and one eligible adult was interviewed per household. Thirty-six community venues were also visited to conduct interviews as part of the neighborhood quota sampling strategy.	No		Country or community of origin; Socioeconomic status (poverty, education, employment); Lifestyle factors (alcohol); Sex/gender (male vs female); Neighborhood residence (Community access to health care); Other: household structure, Healthcare access, Disability, Mental health, social support	Only behaviours	On a topic not related to smoking, where smoking is only recorded as part of participant health profile, for example.	only prevalence: "The BRFSS questionnaire was also used to assess current smoking (every day or some days"	Other: not defined
1559	Hamilton 2018	Ethnoracial differences in cannabis use among native-born and foreign-born high school students in Ontario	Consensus	Ethnoracial differences in cannabis use among native-born and foreign-born high school students in Ontario	Hayley A. Hamiltona,b, Akwasi Owusu-Bempahb, Angela Boaka, and Robert E. Mann	2018	x			Canada	Region	12527	13-19	Immigrant	Immigrant status was constructed as a dichotomous measure to represent foreign-born versus native-born students. Foreign-born students were those who were born outside Canada and whose parents were born outside Canada. Native-born students were born in Canada and had parents who were born in Canada or outside Canada.	Other: Migrant and other populations	Although research suggests that ethnoracial background and acculturation may be important factors in cannabis use, there has been a relative lack of attention to how immigration factors and substance use differ across ethnoracial groups.	a representative and province-wide survey of students in Grades 7 through 12 in the publicly funded school system.	No		Socioeconomic status (poverty, education, employment); Sex/gender (male vs female); Other: ethnoracial interaction	Only behaviours	Exclusively on smoking	B/prevalence: Cannabis use - no cannabis use, used cannabis one to five times, and used cannabis six or more times in the last 12 months. Respondents that indicated that they have never used cannabis, did not use in the past 12 months, and don’t know what cannabis is, were classified as not having used cannabis in the past 12 months.	Cannabis
1558	Hamilton 2012	The Roles of Family, Peer, School, and Attitudinal Factors in Cannabis Use Across Immigrant Generations of Youth	Consensus	The Roles of Family, Peer, School, and Attitudinal Factors in Cannabis Use Across Immigrant Generations of Youth	Hayley A. Hamilton1, 2,Anna Marie Danielson1, Robert E. Mann1, 2, and Angela Paglia-Boak	2012	x			Canada	Region	3134	12-19	Immigrant		Other: Exclusively migrant populations	The adolescent years may be more precarious for foreign-born youth and native-born youth with foreign-born parents than for other adolescents because many immigrants find themselves caught between two cultures (Harris, 1999). Research suggests that as immigrants become more acculturated, they adopt the attitudes, social norms, and behaviors of the mainstream or a social reference group within the…	The survey was administered in classrooms through anonymous, student-completed questionnaires. The independent variable, immigrant generation, is represented by dummy variables contrasting three groups. First-generation immigrants are foreign-born youth. Second-generation immigrants are native-born youth (i.e., Canadian born) with at least one parent who is foreign born. Third- and later-generati…	No		Socioeconomic status (poverty, education, employment); Sex/gender (male vs female); Acculturation; Other: houdehold type, relationship with parent, school attention, offered drugs at school, friend who use drugs,	Attitudes and behaviours	Other: Drawing correlations between smoking and other factors, such as alcohol consumption, or mental health	B/prevalence: cannabis use - Respondents who indicated that they used cannabis at least once in the last 12 months were classified as having used cannabis (yes). Those respondents who did not use in the 12 months prior to the survey, who have never used cannabis, or who reported that they did not know what cannabis is were classified as not having used cannabis in the last 12 months (no). A: Disa…	Cannabis
1555	Grigsby 2018	Cultural stressors, identity development, and substance use attitudes among Hispanic immigrant adolescents	Consensus	Cultural Stressors, Identity Development, and Substance Use Attitudes Among Hispanic Immigrant Adolescents	Timothy J. Grigsby Myriam Forster Alan Meca Old Dominion University Byron L. Zamboanga Seth J. Schwartz	2018	x			USA	City	302	adolescents	Immigrant; People of a specific country of origin, namely; Other: Hispanic		Other: Exclusively migrant populations	The experience of external (e.g., discrimination, context of reception) and internal (e.g., bicultural stress) cultural stressors have been shown to affect Hispanic immigrant adolescents’ psychological and behavioral health beyond general measures of life stress.	Given that recent Hispanic immigrants tend to reside in heavily Hispanic areas recruitment focused on schools in Los Angeles and Miami-Dade Counties that were at least 75% Hispanic.	No		Country or community of origin; Social dynamics (stigma, cultural practice/rituals); Subjective individual factors (social identity, behavioural factors); Lifestyle factors (alcohol); Sex/gender (male vs female); Other: years in host country, perceived discrimination, perceived negative context of reception (people of my country are not welcome here), bicultural stress, personal identy	Only attitudes	Other: Drawing correlations between smoking and other factors, such as alcohol consumption, or mental health	A: positive cigarette use attitudes (“Smoking cigarettes fits with the kind of life I want to lead"), AOD attitudes (“Drugs do/would help me function at parties”, “If I use alcohol or drugs, I will have more health problems than other people”)	Cigarettes; Cannabis
1554	Ganmaa 2013	A comparison of migrants to, and women born in, urban Mongolia: demographic, reproductive, anthropometric and lifestyle characteristics	Consensus	A comparison of migrants to, and women born in, urban Mongolia: demographic, reproductive, anthropometric and lifestyle characteristics	Davaasambuu Ganmaaa,b,c,*, Janet W. Rich-Edwardsb,c, Lindsay A. Frazierc,d,e, Dambadarjaa Davaalkhamf, Gankhuyag Oyunbilegf, Craig Janesg, Nancy Potischmanh, Robert Hooveri and Rebecca Troisi	2013		x		Mongolia	Region; City	420	<44	Migrant; Other: premenopausal mothers of children attending two school (one in the city centre and one in the outsikrts)		Other: Migrant and other populations	Mongolia has experienced vast migration from rural to urban areas since the 1950s. We hypothesized that women migrating to Ulaanbaatar, the capital, would differ in factors related to future chronic disease risk compared with women who were born in Ulaanbaatar.	Mothers were recruited at two schools in Ulaanbaatar, one in the centre of the city (more affluent and urbanized) and the other in the ger districts on the outskirts of the city.	No		Socioeconomic status (poverty, education, employment); Lifestyle factors (alcohol); Other: Marital status, house type, previously lived as nomad, own or drive car, spend summer in countryside as child/now, family owned television as child, reproductive characteristics	Only behaviours	On a topic not related to smoking, where smoking is only recorded as part of participant health profile, for example.	Behaviour, prevalence: Ever Smoking yes/no, age at initiation	Cigarettes
1553	Friis 2012	Socioepidemiology of Cigarette Smoking Among Cambodian Americans in Long Beach, California	Consensus	Socioepidemiology of Cigarette Smoking Among Cambodian Americans in Long Beach, California	Robert H. Friis • Claire Garrido-Ortega • Alan M. Safer • Che Wankie • Paula A. Griego • Mohammed Forouzesh • Kirsten Trefflich • Kimthai Kuoch	2012	x			USA	City	1414	18-96	Refugee; Foreign-born; People of a specific country of origin, namely; Other: High concentrations of Cambodian Americans	Participants are sometimes considered as refugees in the study, at other times just people, which identify themselves as Cambodian.	Other: Exclusively migrant populations	Nevertheless, despite this decline among California’s general population, some subgroups—notably Cambodian Americans—are thought to exhibit a high prevalence of smoking. The purpose of the present research was to elucidate the occurrence and correlates of smoking among a large Cambodian American population that had not been examined previously.	Household Interview Survey	No		Country or community of origin; Socioeconomic status (poverty, education, employment); Sex/gender (male vs female); Other: Marital status, Place of birth, language primarily spoken at home, Health status	Only behaviours	Exclusively on smoking	B: prevalence of current smoking = Smoking status was classified into three categories: current smoker, former smoker, and never smoker. A current smoker was defined as someone who had smoked at least 100 or more cigarettes during his or her lifetime and currently smoked every day or some days; a former smoker had smoked 100 or more cigarettes during his or her lifetime, but was not a current smo…	Cigarettes
1552		Social isolation: a key to explain a migrant worker cigarette smoking	Consensus	Social isolation: a key to explain a migrant worker cigarette smoking	Wojciech J. Florkowski, Zhongyuan Liub and Huiguang Chen	2024	x			China	Region	2118	16-76	Migrant; Other: migrant worker		Other: Exclusively migrant populations	Rural-to-urban migrants, a new and rapidly expanding subgroup of the Chinese population, face a higher level of overall smoking prevalence and gender shares of smokers than the population at large	The data were collected in a survey of the southeast Jiangsu province of China in 2016.			Socioeconomic status (poverty, education, employment); Sex/gender (male vs female); Other: Social isolation, Migration stress	Only behaviours	Exclusively on smoking	Behaviour: prevalence was assessed for yes/ no smokers, packs per day, monthly expenditure on cigarettes, and considering quitting smoking. Attitudes: Consideration of the decision to quit	Cigarettes
1551	Fernandez 2014	Attribution of Risk for Coronary Heart Disease in a Vulnerable Immigrant Population A Survey Study	Consensus	Attribution of Risk for Coronary Heart Disease in a Vulnerable Immigrant Population	Ritin Fernandez, PhD, RN, MN; Patricia M. Davidson, RN, BA, ITC, MEd, PhD; Charmaine Miranda, B Psychology; Bronwyn Everett, PhD, RN; Yenna Salamonson, PhD, RN	2014	x			Australia	City	49	not given	Immigrant; Other: Asian Indian community leaders		Other: Exclusively migrant populations	Coronary heart disease (CHD) is a common and costly condition and is increasing at a higher rate among Asian Indians than among other ethnic groups.	All Asian Indian community leaders in Sydney listed on the Consulate database were eligible to participate in the study. Data were collected using a Web-based survey. A list of all the leaders of the Asian Indian Community Groups was obtained from the office of the Consul General of India. The leaders received a letter via e-mail stating the purpose of the survey, the contact details of the resea…	No		Country or community of origin; Sex/gender (male vs female); Other: Years in Host Country, Illness perception	Knowledge and attitudes	On a topic not related to smoking, where smoking is only recorded as part of participant health profile, for example.	K/A: Illness perception regarding causes of coronary heart disease of smoking (not important - neither important nor unimportant - very important).	Other: smoking definition not given
1548	Delforterie 2016	Parental solicitation, parental control, child disclosure, and substance use: native and immigrant Dutch adolescents	Consensus	Parental solicitation, parental control, child disclosure, and substance use: native and immigrant Dutch adolescents	Monique J. Delforteriea, Karin J. H. Verweija, Hanneke E. Creemersb, Pol A. C. van Liera, Hans M. Koota, Susan J. T. Branjec and Anja C. Huizink	2016	x			Netherland	City	705	15-17	Immigrant		Other: Migrant and other populations	However, little is known about the universal importance of risk and protective factors related to substance use across different cultures and ethnicities. Alcohol and cannabis use do not differ signi ficantly between native versus immigrant adolescents aged 12–18 years in the Netherlands, the exceptions are adolescents of Turkish and Moroccan origin, who use considerably less.	In i4culture, participants were recruited either via schools or at public areas like malls and subway stations. In RADAR, families were recruited via schools in or around the cities of Amsterdam, Rotterdam, The Hague, Utrecht, and Almere.	No		Country or community of origin; Lifestyle factors (alcohol); Sex/gender (male vs female); Other: Parental solicitation, parental control, child disclosure	Only behaviours	Other: Drawing correlations between smoking and other factors, such as alcohol consumption, or mental health	Behaviour: past year cannabis use was assessed with the question ‘How many times have you used cannabis in the past 12 months?’ Response options ranged from 0 to 40 times or more. Because of skewness (73.6% reported no past year cannabis use), answers were dichotomized into (0) Not used cannabis in the past year and (1) Used cannabis in the past year	Cannabis
1547	Curtis 2018	Migrant children within Europe: a systematic review of children's perspectives on their health experiences	Consensus	Migrant children within Europe: a systematic review of children's perspectives on their health experiences	P. Curtis a,*, J. Thompson b, H. Fairbrother	2018	x			Albania53 Austria25,44 Belgium15,30,33 Denmark40 Germany47 Italy31 Norway11,19,37 Portugal24 Spain9,13,16-18 Sweden10,14,23,28,36 Switzerland26 The Netherlands29,38,41,43,45 UK21,22,32,34,35,39,42,46,48-52,54 Comparisons between two or more countries: The Netherlands and Belgium12 Spain and Portugal20 Denmark, Germany, Greece, Iceland, Ireland, Italy, The Netherlands, Spain, the US, Wales 27	Continent	-	≤18	Migrant; Immigrant; Refugee; Asylum seeker; Other: focus on children, adolescent	yes, different search terms including child*, young, adolescent, teenage, migra*, emigra*, immigra*, transcient, refugee, asylum seek*	Other: Exclusively migrant populations	Given this ‘crisis’4 for children, it is not surprising that child migrants' health has been the subject of increasing concern. In 2008, the World Health Organisation drew attention to the need to promote the health of all migrants,5 and the particular needs of vulnerable groups, including children, within migrant populations have been further highlighted.	-	No		Country or community of origin; Lifestyle factors (alcohol); Other: Emotional, psychological and mental health issues, Diet, eating disorders and overweight, Children's views and experiences of health and health services	Only behaviours	Other: Drawing correlations between smoking and other factors, such as alcohol consumption, or mental health	B: prevalence of substance use (cannabis, ...) and smoking cigarettes has been researched in 3 studies.	Cigarettes
1545	Commodore-Mensah 2016	Sex Differences in Cardiovascular Disease Risk of Ghanaian- and Nigerian-Born West African Immigrants in the United States: The Afro-Cardiac Study	Consensus	Sex Differences in Cardiovascular Disease Risk of Ghanaian- and Nigerian-Born West African Immigrants in the United States: The Afro-Cardiac Study	Yvonne Commodore-Mensah, PhD, RN; Martha Hill, PhD, RN; Jerilyn Allen, ScD, RN; Lisa A. Cooper, MD, MPH; Roger Blumenthal, MD; Charles Agyemang, PhD, MPH; Cheryl Dennison Himmelfarb, PhD, ANP, RN	2016	x			USA	Region	253	35-74	Immigrant; People of a specific country of origin, namely; Other: Ghanaian and Nigerian Immigrants		Other: Exclusively migrant populations	The “healthy immigrant effect,”10,11 which suggests that new immigrants are healthier than their host counterparts due to self-selection and immigration policies, is a well-accepted phenomenon; however, through acculturation, the health of immigrants declines or improves with increasing years of residence in high-income countries through the loss of culture-specific health-protective practices or…	We recruited participants from 7 different churches attended by African immigrants.	No		Country or community of origin; Socioeconomic status (poverty, education, employment); Lifestyle factors (alcohol); Sex/gender (male vs female); Other: Health insurance, Years of Residence	Only behaviours	On a topic not related to smoking, where smoking is only recorded as part of participant health profile, for example.	B: Current smoking status	Other: not given
1543	Chiu 2012	Cardiovascular Risk Factor Profiles of Recent Immigrants vs Long-term Residents of Ontario: A Multi-ethnic Study	Consensus	Cardiovascular Risk Factor Profiles of Recent Immigrants vs Long-term Residents of Ontario: A Multi-ethnic Study	Maria Chiu, MSc,a,b Peter C. Austin, PhD,a,c Douglas G. Manuel, MD, MSc,a,c,d and Jack V. Tu, MD, PhD	2012	x			Canada	Region	327594	>12	Immigrant		Other: Migrant and other populations	There is growing evidence that cardiovascular risk profiles differ markedly across Canada’s 4 major ethnic groups, namely White, South Asian, Chinese, and Black	non given. risk factors and diseases between recent immigrants (_x0001_ 15 years in Canada) and long-term residents (immigrants who lived in Canada for _x0001_ 15 years or people born in Canada) among White, South Asian, Chinese, and Black ethnic groups living in Ontario	No		Country or community of origin; Lifestyle factors (alcohol); Sex/gender (male vs female); Acculturation	Only behaviours	On a topic not related to smoking, where smoking is only recorded as part of participant health profile, for example.	B: Current smoking status	Other: non given, presumably cigarettes
1542	Aung 2019	Health risk behaviors, musculoskeletal disorders and associated cultural adaptation, depression: a survey among Myanmar migrant workers in Chiangmai, Northern Thailand	Consensus	Health risk behaviors, musculoskeletal disorders and associated cultural adaptation, depression: a survey among Myanmar migrant workers in Chiangmai, Northern Thailand	Thin Nyein Nyein Aung1 Yoshihisa Shirayama2 Saiyud Moolphate3 Myo Nyein Aung4 Thaworn Lorga5 Motoyuki Yuasa	2019	x			Thailand	Region	414	18-60	Migrant; People of a specific country of origin, namely; Other: Myanmar migrant workers		Other: Exclusively migrant populations	When migrants go to a new country to work, they experience transition of epidemiological risk factors, a new system of access to healthcare and changing life styles. Their comprehension of health risk factors will depend on acculturation pattern.	Data collection was done during the whole month of December 2017 at Chiangmai provincial employment office where there was a one stop service for registration of migrant workers to issue the certificate of identity by Myanmar Ministry of Labor, Immigration and Population, and visa and work permit by Thailand Ministry of Interior, Department of Employment. While waiting in the queue for the work p…	No		Country or community of origin; Socioeconomic status (poverty, education, employment); Lifestyle factors (alcohol); Sex/gender (male vs female); Acculturation; Other: musculoskeletal disorders, depression, years in host country,	Only behaviours	On a topic not related to smoking, where smoking is only recorded as part of participant health profile, for example.	Behaviour/prevalence: The prevalence of current smokers (yes/no)	Other: not defined
1541	Amosu 2016	Psychoactive substance use and general mental health among refugees in a Nigerian camp	Consensus	Psychoactive substance use and general mental health among refugees in a Nigerian camp	Sunday Mauton Amosu, Peter Olutunde Onifade & Taiwo Abosede Adamson	2016	x			Nigeria	Community	105	15-40 years	Refugee		Other: Exclusively migrant populations	Refugees are among the most vulnerable people in the world. Among the refugee in Nigeria, studies have been conducted to survey depression and post-traumatic stress disorders (Ekpo et al., 2001; Olowo-Segun, 2005), but there were no study on drug abuse among them.	Using a table of random numbers from the camp register in 2005, 120 residents aged 15–50 years were selected from the camp.	No		Country or community of origin; Socioeconomic status (poverty, education, employment); Social dynamics (stigma, cultural practice/rituals); Subjective individual factors (social identity, behavioural factors); Lifestyle factors (alcohol); Sex/gender (male vs female); Acculturation	Only behaviours	Other: Drawing correlations between smoking and other factors, such as alcohol consumption, or mental health.	Behaviours, specifically only prevalence: current tobacco smokers, or current cannabis users, also using the substance use disorder module on he Structured Clinical Interview Schedule (SCID. The non-alcohol use disorder describes criteria for dependence and abuse for the drugs	Cannabis; Other: no specification than tobacco was given
1540	Alves 2013	Portuguese Migrants in Switzerland: Healthcare and Health Status Compared to Portuguese Residents	Consensus	Portuguese Migrants in Switzerland: Healthcare and Health Status Compared to Portuguese Residents	Luís Alves1,2,3, Ana Azevedo1,2, Henrique Barros1,2, Fred Paccaud4, Pedro Marques-Vidal	2013	x			Switzerland, Portugal	Country	1343	18-75	Migrant; People of a specific country of origin, namely; Other: Portuguese		Other: Migrant and other populations	Migrants tend to exhibit disadvantaged cardiovascular risk factor profiles, namely obesity and hypertension [2]. Thus, migrants usually constitute a vulnerable group and may benefit from specific preventive strategies which tend to differ from those relevant to the host population.	Data from the Portuguese National Health Survey (2005/6) was provided by Statistics Portugal upon request. The National Health Survey is a cross-sectional, nationwide populationbased survey and its methodology has been described previously [11,12]. All subjects living in the house were surveyed. The Swiss Health Survey is a cross–sectional, nationwide, populationbased telephone survey conducted e…	No		Country or community of origin; Socioeconomic status (poverty, education, employment); Sex/gender (male vs female); Other: marital status, proxy measures for general health, general self-perceived health, last medical visit, length of stay	Only behaviours	On a topic not related to smoking, where smoking is only recorded as part of participant health profile, for example.	B/prevalence: current smoking was assessed, not defined how exactly.	Other: not defined
1539	Almeida 2012	Substance use, generation and time in the United States: The modifying role of gender for immigrant urban adolescents	Consensus	Substance use, generation and time in the United States: The modifying role of gender for immigrant urban adolescents	Joanna Almeida, MSW, ScDa,b, Renee M. Johnson, MPH, PhDb,c, Atsushi Matsumoto, MEdd, and Dionne Godette, PhD	2012	x			USA	City	1485	not given, public high schools, age groups (≤14 - ≥18)	Immigrant; Foreign-born		Other: Migrant and other populations	Although immigrant youth have lower rates of substance use than US born youth, whether substance use varies by generation and time in the US is unclear.	Data for the current study come from the 2008 Boston Youth Survey, a survey of 9th-12th graders in public schools in the city. All 32 public high schools in Boston were invited to participate in the study, 22 agreed. Within each school, we randomly selected approximately 4-5 classrooms for survey administration. Every student within the selected classrooms was invited to participate.	No		Country or community of origin; Lifestyle factors (alcohol); Sex/gender (male vs female); Acculturation; Other: years in host country, first/second generation, ethnicity,	Only behaviours	Other: Drawing correlations between smoking and other factors, such as alcohol consumption, or mental health.	B/prevalence: past 30-day of tobacco and cannabis. Response options were never, 1-2 times, and 3 or more times.	Cigarettes; Cannabis; Other: Cigarettes mentioned at one point, but not clearly defined in questionnaire
1538	Ali 2020	Cigarette smoking and smokeless tobacco use among male south Asian migrants in the United Arab Emirates: a cross-sectional study	Consensus	Cigarette smoking and smokeless tobacco use among male south Asian migrants in the United Arab Emirates: a cross-sectional study	Raghib Ali, Tom Loney, Mohammed Al-Houqani, Iain Blair, Faisal Aziz, Salma Al Dhaheri, Iffat El Barazi, Elpidoforos S. Soteriades, and Syed M. Shah	2020	x			United Arab Emirates	Country; Region	1375	>18	Migrant; People of a specific country of origin, namely; Other: South Asian migrants		Other: Exclusively migrant populations	Few data were available on smoking and smokeless tobacco use in South Asian migrants in the United Arab Emirates (UAE). This study aimed to identify the prevalence and correlates of cigarette smoking and smokeless tobacco use in male South Asian migrants in the UAE.	Participants: all male South Asian migrant workers aged 18 years and older from India, Pakistan, and Banglades. All expatriate workers seeking employment or renewing their visa in the UAE are required by law to undergo health and communicable disease screening at one of the screening centers. The sampling frame in our study was a list of all expatriate workers from India, Pakistan, and Bangladesh…	No		Country or community of origin; Socioeconomic status (poverty, education, employment); Subjective individual factors (social identity, behavioural factors); Lifestyle factors (alcohol); Acculturation	Only behaviours	Exclusively on smoking	Behaviours, specifically only prevalence: Yes/no cigarette smoking, and yes/no smokeless tobacco use.	Cigarettes; Oral tobacco (e.g. snus)
1537	Ajaero 2018	Inter-provincial migration effect on youth risk behaviors in South Africa: A multilevel analysis of contextual- and individual-level factors	Consensus	Inter-provincial migration effect on youth risk behaviors in South Africa: A multilevel analysis of contextual- and individual-level factors	Chukwuedozie K. Ajaero, C.O. Odimegwu, Sibusiso Mkwananzi & O. Banjo	2019	x			South Africa	Country; Region	5590	15-24	Migrant		Other: Migrant and other populations	Migrants are usually different from non-migrants demographically, based on areas of origin and destination, and on the scale of migration and by socioeconomic characteristics such as health status and behaviors.	[...] survey of individuals and households living in the nine provinces of South Africa.	No		Country or community of origin; Socioeconomic status (poverty, education, employment); Lifestyle factors (alcohol); Sex/gender (male vs female)	Only behaviours	Drawing correlations between smoking and other factors, such as alcohol consumption	Behaviours, specifically only prevalence: The study made use of two dependent/outcome risk behavior variables of smoking of cigarettes and drinking of alcohol. The respondents were asked if they were involved in (i) smoking of cigarettes, and (ii) drinking of alcohol. Their responses were then grouped into 1 = yes if they were involved in any of these risk behaviors and 0 = no if they were not in…	Cigarettes; Other: no clearer assessment, smoking was defined as dichotomous
1535	Xue 2017	Cigarette smoking initiation among youth in the United States: Nativity, acculturation, peer influences, and family bonding	Consensus	CIGARETTE SMOKING INITIATION AMONG YOUTH IN THE UNITED STATES: NATIVITY, ACCULTURATION, PEER INFLUENCES, AND FAMILY BONDING	Wei Xue	2016	x			USA	Country	18,924	Not specified	Immigrant; Foreign-born		Exclusively migrant specific population(s)	...tobacco companies have increased their efforts in marketing and developing strategies specifically targeted at immigrant populations, whereas tobacco control policies specifically targeted at this population remain very limited. Third, there are large differences in tobacco smoking frequency and occurrence among immigrants by sex and country of birth . epidemiological research		No		Country or community of origin; Socioeconomic status (poverty, education, employment); Subjective individual factors (social identity, behavioural factors); Sex/gender (male vs female); Acculturation; Other: Parental smoking	Only behaviours	Exclusively on smoking	Behaviour Time to initiate smoking (US born, Foreign born) Parental smoking (at least one of the parents ever smoked)	Cigarettes
1534	Tansathitaya 2021	Selected health related factors and behaviors among Southeast Asian immigrants: Tobacco, mental health, healthy neighborhood factors, and health care utilization	Consensus	Selected Health Related Factors and Behaviors among Southeast Asian Immigrants: Tobacco, Mental Health, Healthy Neighborhood Factors, and Health Care Utilization	Vimolmas Tansathitaya	2019	x			USA	Country	478	18+	Immigrant; People of a specific country of origin, namely; Other: Southeast Asian immigrants		Exclusively migrant specific population(s)	Studies show that Southeast Asian smokers have a high rate of respiratory illnesses like pulmonary disease (COPD), asthma, interstitial lung diseases, respiratory tract infections, and pulmonary tuberculosis (Al-Sadat et al., 2010). However, Southeast Asian immigrants who have lived in America as refugees or naturalized U.S citizens and non-citizens have their own differing perceptions about usin…		No		Country or community of origin	Only behaviours	Drawing correlations between smoking and other factors, such as alcohol consumption	Behaviours: Prevalence of smoking (smoked at least 100 cigarettes in lifetime, frequency of cigarette use, ever used e-cigarettes, frequency of e-cigarette use, quitting attempts)	Cigarettes; E-Cigarettes (vapes)
1533	Shekarkhar 2017	Substance use among immigrant youth in Chicago	Consensus	SUBSTANCE USE AMONG IMMIGRANT YOUTH IN CHICAGO	ZAHRA SHEKARKHAR	2015	x			USA	Neighbourhood	814	11 to 16	Immigrant		Exclusively migrant specific population(s)	The Intergenerational Cultural Dissonance (ICD) perspective (Choi, He, & Harachi, 2008) was used to try to understand the relationship between generational status and substance use. ICD often occurs when parents and children clash over cultural values and may also occur when children’s learning of American ways (i.e., English language, American food, American dress, American holidays, education s…		No		Country or community of origin; Socioeconomic status (poverty, education, employment); Sex/gender (male vs female); Acculturation; Other: Language, parent-child conflict, age, single headed households, family size, parental supervision, parental warmth, family attachment, peer variables, peer substance use, unstructured time with peers, self control, anxiety/depression, perceived harm and access …	Attitudes and behaviours	Drawing correlations between smoking and other factors, such as alcohol consumption	Behaviours: Prevalence of cigarette/marijuana use "Subjects were asked about lifetime use, past year use, and use in the last 30 days, across all three waves of data collection. For this dissertation, substance use measures were constructed from Wave 2 interviews asking about past 12 month use (for cigarette, alcohol, and marijuana use)" Attitudes: Perceived harm, For perceived harm of cigarettes…	Cigarettes; Cannabis
1525	Khan 2014	Are rural-urban migrants living in urban slums more vulnerable in terms of housing, health knowledge, smoking, mental health and general health?	Consensus	Are rural–urban migrants living in urban slums more vulnerable in terms of housing, health knowledge, smoking, mental health and general health?	Mobarak Hossain Khan, Alexander Kraemer	2014	x			Bangladesh	City	5,136	Not stated	Migrant	three groups of migrants, designated urban natives/urban to urban migrants (UN/UU), rural to urban migrants (RU) and rural natives/rural to rural migrants (RN/RR)	Exclusively migrant specific population(s)	The consequences (mostly negative) of rapid urbanisation and migration in developing countries are remarkable (Jahan, 2012; Khan, 2012). These factors may place enormous burdens on the urban infrastructure and sustainability (Bagchi, 2011; Jahan, 2012; Rana, 2011) and influence the health of the migrants (Chen, 2011; Khan, 2012; Lu, 2010a; McKinlay, 1975) because most migrants in rapidly urbanisi…		No		Socioeconomic status (poverty, education, employment); Other: mental and general health	Only behaviours	Other: Smoking is part of analyses together with housing, health knowledge, mental and general health	Prevalence (Smoking yes/no) Odds Ratio for Composite index of smoking behaviour	Cigarettes; Other: Bidi, smokeless tobacco
1520	Danso 2015	Neighborhood social capital and the health and health risk behavior of adolescent immigrants and non-immigrants	Consensus	Neighborhood Social Capital and the Health and Health Risk Behavior of Adolescent Immigrants and Non-Immigrants	Kofi Danso	2014	x			USA	Country	20,745	12-21	Immigrant		Migrant and other population(s)	The paucity of research on the role of social capital on adolescent health and health risk behaviors of subpopulations (immigrants) is alarmingly surprising, given the increasing proportion of immigrants and children of immigrants currently in U.S. Since social capital is relevant to immigrants who may become isolated due to loss of social networks and as a result may have less access to social s…		No		Socioeconomic status (poverty, education, employment); Subjective individual factors (social identity, behavioural factors); Lifestyle factors (alcohol)	Only behaviours	Drawing correlations between smoking and other factors, such as alcohol consumption	Behaviour: Smoking/tobacco use Ever tried smoking (yes/no) Smoke regularly (yes/no)	Cigarettes; Menthol cigarettes; Pipe tobacco
1519	Commodore-Mensah 2017	Cardiovascular disease risk and the association with acculturation in West African immigrants in the United States	Consensus	CARDIOVASCULAR DISEASE RISK AND THE ASSOCIATION WITH ACCULTURATION IN WEST AFRICAN IMMIGRANTS IN THE UNITED STATES	Yvonne Yarkor Commodore-Mensah	2014	x			USA	Country	256	35-74	Immigrant; People of a specific country of origin, namely; Other: West African Immigrants		Exclusively migrant specific population(s)	The influx of African immigrants to the US in the last two decades has been unparalleled. The number of African immigrants to the U.S. grew 40-fold between 1960 and 2007, from 35 , 555 to 1.4 million, including 36% from West Africa. Together, Ghanaian and Nigerian immigrants make up more than 30% of West African Immigrants (WAI) in the US. Despite the growing presence of this population, little i…	An online search of churches attended by African immigrants was performed and religious leaders were contacted to inform them about the study. The religious leaders who expressed interest in the study gave permission to recruit and perform study procedures on church premises. Study flyers were posted at the recruitment sites at least two weeks prior to the date of recruitment at each church. Part…	No		Acculturation	Only behaviours	On a topic not related to smoking, where smoking is only recorded as part of participant health profile, for example.	Behaviour Smoking status (categorized as never, current, and former) was obtained from self-reported history in the modified WHO STEPS questionnaire. Participants were asked to report history of smoking tobacco products including cigarettes, cigars or pipes.	Cigarettes; Menthol cigarettes; Pipe tobacco
1518	Castellanos 2012	Characteristics of Latino smokers in different stages of change living in Minnesota	Consensus	CHARACTERISTICS OF LATINO SMOKERS IN DIFFERENT STAGES OF CHANGE LIVING IN MINNESOTA	JOSÉ WILLIAM CASTELLANOS	2012	x			USA	City		>18	Immigrant; People of a specific country of origin, namely; Other: Latinx oder Hispanic		Other: Exclusively migrant populations	Tobacco use among Latino communities living in Minnesota is a cause of concern due to their vulnerabilities. Recent immigrants face the stress of acculturation, immigration- related issues, inadequate health insurance access, lack of family and social networks, lack of knowledge about the short-and long-term consequences of exposure to second-hand smoke (SHS), and the absence of culturally-approp…	Tobacco cessation interventions have traditionally been designed and implemented for the mainstream population and then translated to be used among minority communities. This approach does not recognize the unique characteristics of smokers from other cultures and ethnic groups. Generation of immigrants were mixed.	No		Country or community of origin; Subjective individual factors (social identity, behavioural factors); Lifestyle factors (alcohol); Acculturation; Other: Years in Host country, Household composition, age of entry in US	Only knowledge; Only attitudes; Only behaviours	Exclusively on smoking	smoking behaviour (amount, frequency, addiction, stress-relation) was assesed and attitude on smoking beliefs, as well as knowledge of smoking. Cessation attitude was assessed.	Cigarettes
1517	Banoo 2019	Culturally accepted smokeless and chewing tobacco use among South Asian immigrants in the USA	Consensus	Culturally Accepted Smokeless and Chewing Tobacco Use Among South Asian Immigrants in the USA	Syeda Nafisa Banoo	2018	x			USA	Country	72	22+	Immigrant	Despite title, study includes individuals born in US in cohort	Migrant and other population(s)	The United States has been considered a melting pot where people from all over the world seek new beginnings. One of the fastest growing immigrant groups includes people from South Asia, which includes India, Pakistan, Bangladesh, Nepal, Bhutan, Sri Lanka, the Maldives, and Afghanistan. According to the U.S. Census Bureau (2013), approximately 430,000 people of Asian origin currently live in the …	A snowball sampling method was used because it is easy and cost-prohibitive to locate respondents with the ethnicity required by the current study. Participants was recruited through two methods: in-person through personal contacts (via email and/ face to face contact) and the local South Asian grocery shop (Lovely Spice Land) The participants were also recruited through small social gatherings a…	No		Country or community of origin; Socioeconomic status (poverty, education, employment)	Only behaviours	Exclusively on smoking	Behaviour : Psychological dependency of using smokeless and chewing tobacco use	Oral tobacco (e.g. snus)
1516	Zou 2019	Factors influencing the implementation of a pilot smoking cessation intervention among migrant workers in Chinese factories: a qualitative study	Consensus	Factors influencing the implementation of a pilot smoking cessation intervention among migrant workers in Chinese factories: a qualitative study	Guanyang Zou, Xiaolin Wei, Simin Deng, Jia Yin, and Li Ling	2019		x		China	City	315	Not stated	Migrant		Exclusively migrant specific population(s)	hina has witnessed an unprecedented population mobil- ity following the industrialization, urbanization and eco- nomic growth over the last three decades. Many migrants left their rural hometown to seek better livelihoods in better-off cities and the total number of internal migrants had reached 250 million by 2017 [4]. Internal migrants are often marginalized due to the household registration (‘…	Internal migrants are often marginalized due to the household registration (‘hukou’) system that often excludes them from local social welfare.	Yes	Main interventions WHO 5A based group counselling ● Development of WHO 5A based group counselling materials including smoking cessation guidelines and training modules; ● Training team leaders; ● Team leaders conducted group counselling for smokers: ✓ Group counselling once per week: 10 to 15 min each time; ✓ 5As (‘Ask, Advise, Assess, Assist, and Arrange’) and 5Rs (Relevance, Risks, Rewards, Roa…	Socioeconomic status (poverty, education, employment); Sex/gender (male vs female); Acculturation	Only knowledge; Only attitudes; Only behaviours	Exclusively on smoking	Attitudes: Societal factors: the influence of social traditions on smoking Knowledge, Attitudes, Behaviours: Individual-level factors: smoking-related health knowledge, attitudes and behavior and migrants’ characteristics Behaviors: Programmatic factors: the role of small-team leaders in group counseling	Cigarettes
1515	Zlotnick 2018	Health indicators and social gradient in adolescent immigrants' health risk and healthcare experiences	Consensus	Health indicators and social gradient in adolescent immigrants’ health risk and healthcare experiences	Cheryl Zlotnick & Daphna Birenbaum-Carmeli & Hadass Goldblatt & Yael Dishon & Omer Taychaw & Efrat Shadmi	2018	x			Israel	Country	648	Mean=17.3	Immigrant	russian and ethiopian	Migrant and other population(s)	Adolescents, a primarily healthy group, comprise an increasingly heterogeneous population due to immigration. Few studies have examined primary healthcare experiences among non-immigrant or immigrant adolescents	The sample was drawn from 10th and 11th grade adolescents attending public schools in northern Israel.	No		Socioeconomic status (poverty, education, employment)	Only behaviours	On a topic not related to smoking, where smoking is only recorded as part of participant health profile, for example.	Prevalence: never smoked/ever smoked	Other: Smoking not specifically defined
1513	Zheng 2018	The prevalence of smoking, second-hand smoke exposure, and knowledge of the health hazards of smoking among internal migrants in 12 provinces in China: a cross-sectional analysis	Consensus	The prevalence of smoking, second-hand smoke exposure, and knowledge of the health hazards of smoking among internal migrants in 12 provinces in China: a cross-sectional analysis	Yunting Zheng, Ying Ji, Hongbo Dong and Chun Chang	2018	x			China	Country	7200	15-59 years	Migrant; People of a specific country of origin, namely; Other: Chinese migrant population		Exclusively migrant specific population(s)	Previous studies have provided inconsistent findings on smoking among migrants, and very limited data exist on their second-hand smoke exposure	Data from the 2013 Migrant Dynamics Monitoring Survey in China	No		Country or community of origin; Lifestyle factors (alcohol); Sex/gender (male vs female)	Knowledge and behaviours	Exclusively on smoking	Knowledge and Behaviours: We measured three outcomes: current smoking preva- lence, SHS exposure, and knowledge of the hazards of smoking. The survey used the World Health Organization (WHO) global standard for smoking [24], where those responding “Yes” to “Do you currently smoke tobacco?” were considered current smokers. Nonsmokers were asked “How many days per week are you exposed to second-han…	Other: Only reference to smoke tobacco - not defined
1512	Zhang 2015	Substance Use Across Different Phases of the Migration Process: A Survey of Mexican Migrants Flows	Consensus	Substance Use Across Different Phases of the Migration Process: A Survey of Mexican Migrants Flows	Xiao Zhang, Ana P. Martinez-Donate, Jenna Nobles ,Melbourne F. Hovell, Maria Gudelia Rangel, Natalie M. Rhoads	2015	x			Mexico	Country	3,207	18+	Migrant		Exclusively migrant specific population(s)	In the US, Mexican migrants have been identified as one of the most vulnerable populations. The experiences associated with the migration process can influence migrants’ health behaviors, including use of alcohol, tobacco, and other drugs (ATOD), and related health outcomes	A survey of mexican migrants returning from the US or other parts of Mexico	No		Lifestyle factors (alcohol)	Only behaviours	Drawing correlations between smoking and other factors, such as alcohol consumption	Behaviour: prevelance	Cigarettes; Cannabis
1511	ZapataRoblyer 2016	Stress and Alcohol, Cigarette, and Marijuana Use Among Latino Adolescents in Families with Undocumented Immigrants	Consensus	Stress and Alcohol, Cigarette, and Marijuana Use Among Latino Adolescents in Families with Undocumented Immigrant	Martha I. Zapata Roblyer, Joseph G. Grzywacz, Richard C. Cervantes, Michael J. Merten	2016	x			USA	City; Community	204	10-18, 25-59	Immigrant; Other: Illegal immigrants, family members of illegal immigrants		Migrant and other population(s)	Families in which one or more members are undocumented immigrants experience unique hardships. Given the many challenges experienced by families with undocumented immigrants, two risk factors for substance use that may be particularly salient for adolescents in families with undocumented immigrants are adolescents' experiences of stress related to low parental involvement and family economic disa…	Potential participant parents were identified and recruited via community outreach activities targeting Latino families (e.g., health fairs in conjunction with visits from the Mexican Consulate) co-sponsored by the University, and through personal contacts of the research team.	No		Socioeconomic status (poverty, education, employment); Subjective individual factors (social identity, behavioural factors); Lifestyle factors (alcohol); Acculturation	Only behaviours	Drawing correlations between smoking and other factors, such as alcohol consumption	Behaviour - Prevalence Lifetime cigarette use, lifetime cannabis use	Cigarettes; Cannabis
1510	Yang 2018	Acculturation Versus Cultural Retention: The Interactive Impact of Acculturation and Co-ethnic Ties on Substance Use Among Chinese Students in the United States	Consensus	Acculturation Versus Cultural Retention: The Interactive Impact of Acculturation and Co-ethnic Ties on Substance Use Among Chinese Students in the United States	Xiaozhao Yousef Yang1 · Fenggang Yang	2018	x			USA	Community	960	students, not given	Immigrant; People of a specific country of origin, namely; Other: Chinese students		Other: Exclusively migrant populations	Acculturation is often found to increase substance use among immigrants in the U.S., but such effect may depend on how immigrants are attached to their coethnic community. Meanwhile, the high socioeconomic status of some new immigrant groups also challenges the classical assumption that ties to co-ethnic community are associated with deviance.	Four waves of recruitment were conducted online and initiated by emails sent by the Registrar to the entire target population.	No		Country or community of origin; Socioeconomic status (poverty, education, employment); Lifestyle factors (alcohol); Sex/gender (male vs female); Acculturation; Other: Relationship status, years in host country, co-ethnic ties,	Only behaviours	Other: Drawing correlations between smoking and other factors, such as alcohol consumption, or mental health	B/prevalence: currently smoking (y/n)	Other: not defined
1508	Xie 2017	The Migration, Mental Stress, and Tobacco use of Internal Migrants in China: The Moderating Effect of the Social Context of the Host Society	Consensus	The Migration, Mental Stress, and Tobacco use of Internal Migrants in China: The Moderating Effect of the Social Context of the Host Society	Shenghua Xie	2017	x			China	Country	8,880	Mean age of 30.5	Migrant		Exclusively migrant specific population(s)	Previous studies have shown that the plight of living in the city causes internal migrants in China to have high mental stress, which is strongly associated with tobacco use among them.		No		Socioeconomic status (poverty, education, employment); Sex/gender (male vs female); Other: Ethnicity, Physical Strength, employment sector	Only behaviours	Drawing correlations between smoking and other factors, such as alcohol consumption	Behaviour - Prevalence Smoking status was measured by ask-ing the respondents “Are you a regular smoker (more than one cigarette per day)?” Responses include two options (1 = yes; 0 = no). Those who answer “yes” were defined as smokers, and those who answered “no” were defined as non-smokers.	Cigarettes
1507	Wilhelm 2022	Key Informant Perspectives on Somali Adolescent Tobacco Use: Contextualizing Influences and Prevention Opportunities	Consensus	Key Informant Perspectives on Somali Adolescent Tobacco Use: Contextualizing Influences and Prevention Opportunities	April K. Wilhelm, MD, MPH1 , Rebekah J. Pratt, PhD1, and Michele L. Allen, MD, MS	2022		x		USA	Community	15	18+	Refugee; People of a specific country of origin, namely; Other: Somali community		Migrant and other population(s)	The documented high prevalence of U.S. Somali adult tobacco use (Giuliani et al., 2012) and recent increases in Somali adolescent use of emerging tobacco products (Minnesota State Epidemiological Outcomes Workgroup, 2015; Wilhelm et al., 2020) underscore the importance of clarifying tobacco use determinants for this population. While earlier studies have begun to characterize influences on Somali…	Purposive sampling was used to identify key informants (KIs) for this study, targeting experts serving the Minnesota metro- politan Somali community in clinic, public health, education, religious, and other community organizations.	No		Country or community of origin; Social dynamics (stigma, cultural practice/rituals)	Only knowledge; Only attitudes; Only behaviours	Exclusively on smoking	Knowledge, Attitudes and Behaviours: relative priority of Somali adolescent tobacco prevention compared with other issues, factors influencing Somali youth tobacco decision making, and primary community assets and barriers related to adolescent tobacco use and prevention efforts with a par- ticular focus on the parent–child relationship Three main themes: Evolving Norms and Increasing Exposure to…	Waterpipe/shisha; Other: Tobacco use not specifically defined
1506	Wilhelm 2021	Patterns of Tobacco Use and Related Protective Factors Among Somali Youth in the United States	Consensus	Patterns of Tobacco Use and Related Protective Factors Among Somali Youth in the United States	April K. Wilhelm1 · Michael J. Parks1 · Marla E. Eisenberg1 · Michele L. Allen2	2021	x			USA	Region	2009	9th to 11th grade (US)	Immigrant; People of a specific country of origin, namely; Other: Somali	Yes, Somali as ethnic descriptor and immigrant	Migrant and other population(s)	Studies of U.S. Somali youth tobacco use have begun to further describe risk factors, including peer and house- hold pro-tobacco influences and risk perceptions, along with protective factors such as religious views on tobacco use and positive peer influences [26, 32]. In 2008, Giuliani et al. surveyed a representative sample of Somali adolescents (n=302) in seven Minnesota high schools to estima…		No		Social dynamics (stigma, cultural practice/rituals); Lifestyle factors (alcohol); Sex/gender (male vs female); Other: Family structure	Only behaviours	Exclusively on smoking	Behaviour : Prevalence Cigarettes - During the last 30 days, on how many days did you smoke a cigarette? Chew - During the last 30 days, on how many days did you use chewing tobacco, snuff, or dip? E-cigarettes - During the last 30 days, on how many days did you use an electronic cigarette (e-cigarette, e-hookah, vaping pen)? Hookah - During the last 30 days, on how many days did you use a hookah…	Cigarettes; Waterpipe/shisha; Oral tobacco (e.g. snus); Other: Cigars/cigarillos
1505	Wilhelm 2022	Belonging to Three Worlds: Somali Adolescent-Parent Relationships in the United States and Implications for Tobacco Prevention	Consensus	Belonging to Three Worlds: Somali Adolescent–Parent Relationships in the United States and Implications for Tobacco Prevention	April K. Wilhelm, Michele L. Allen, and Rebekah J. Pratt	2022		x		USA	Community	15	20+	Refugee; People of a specific country of origin, namely; Other: Somali diaspora		Migrant and other population(s)	Tobacco use is a significant public health issue facing adolescents in Minnesota’s Somali diaspora. Hookah (waterpipes) and e-cigarettes are prevalent among Somali adoles- cents in Minnesota [21]. Given the high prevalence of combustible cigarette [22] and hookah use [23,24] among Somali adults in Minnesota, Somali adolescents face increased risks of initiating tobacco use. Previous studies have …		No		Social dynamics (stigma, cultural practice/rituals); Acculturation; Other: Parenting experiences in Somalia vs US	Only knowledge; Only attitudes; Only behaviours	Exclusively on smoking	Knowledge: knowledge of U.S. tobacco products and modalities and about the environments in which their children might be exposed to tobacco product Attitudes and Behaviours: Somali parents’ preparedness to address adolescent risk behaviours such as tobacco use Somali parents' influence on children's tobacco use	Waterpipe/shisha; Other: Tobacco use not specifically defined
1504	Wang 2019	Association Between E-Cigarette Use and Acculturation Among Adult Immigrants in the United States	Consensus	Association Between E-Cigarette Use and Acculturation Among Adult Immigrants in the United States	Yang Wang, Linnea Laestadius, Jim P Stimpson, Fernando A Wilson	2019	x			USA	Country	7954	18+	Immigrant		Other: Exclusive focus on migrant population	The awareness of e-cigarette products and its consumption has grown substantially. Prior research suggests that immigrants are less likely to use tobacco than persons born within the United States it remains unclear if prior findings on immigrants’ use of tobacco are applicable to e-cigarettes, considering that consumers’ sensitivity to its pricing and sale channels may be different from those of…		No		Country or community of origin; Socioeconomic status (poverty, education, employment); Acculturation; Other: Age, Asthma	Only behaviours	Exclusively on smoking	Behaviours - Prevalence Individuals were defined as e-cigarette ever users based on the question “Have you ever used an e-cigarette, even one time?” Current use of e-cigarettes was based on “Do you now use e-cigarettes?” Respondents with less than 100 cigarettes smoked in their entire life were defined as non-smokers; those who had smoked 100 or more cigarettes were defined as former smokers if t…	E-Cigarettes (vapes)
1503	Wang 2017	Psychological adjustment and behaviours in children of migrant workers in China	Consensus	Psychological adjustment and behaviours in children of migrant workers in China	F. Wang, | X. Zhou| T. Hesketh	2017	x			China	Country	2153	11-17	Migrant		Migrant and other population(s)	There is a growing literature about the effects of being left behind. Compared with children living with parents, left‐behind children in China have been shown to be susceptible to psychological problems, including depression, anxiety, and loneliness to have lower development outcomes	Thirty schools, 15 in urban Ningbo (schools for migrant children), and 15 in rural Quzhou were randomly selected from the list of registered schools at the Provincial Education Bureau. In each school, all the children from Grade 5 to 8 that is mostly aged 11 to 16 were invited to participate.	No		Socioeconomic status (poverty, education, employment); Subjective individual factors (social identity, behavioural factors); Sex/gender (male vs female)	Only behaviours	On a topic not related to smoking, where smoking is only recorded as part of participant health profile, for example.	Behaviour: Smoking ever/more than 1 cigarette per week	Cigarettes
1502	Walsh 2018	Social Capital as a Moderator of the Relationship Between Perceived Discrimination and Alcohol and Cannabis Use Among Immigrant and Non-immigrant Adolescents in Israel	Consensus	Social Capital as a Moderator of the Relationship Between Perceived Discrimination and Alcohol and Cannabis Use Among Immigrant and Non-immigrant Adolescents in Israel	Sophie D. Walsh1*, Tanya Kolobov2 and Yossi Harel-Fisch	2018	x			Israel	Country	8598	11-18	Immigrant		Other: Migrant and other populations	Literature highlights the relationship between perceived discrimination and frequency and severity of alcohol and cannabis use. Recent study in Israel (Walsh et al., 2018) pointed to the significant relationship between perceived discrimination and substance use (alcohol and cigarettes) among first and second generation immigrant adolescents in Israel.	This study uses Israeli data from the 2013–2014 HBSC-WHO cross-national survey conducted among children aged 11–17. The HBSC is a school-based survey of adolescent health behaviors and psychosocial determinants carried out among representative samples of school aged children every 4 years, using an international standardized methodological protocol. In order to ensure a representative sample, acc…	No		Country or community of origin; Lifestyle factors (alcohol); Sex/gender (male vs female); Other: perceived discrimination, parental monitoring, teacher support, freinds support	Only behaviours	Other: Drawing correlations between smoking and other factors, such as alcohol consumption, or mental health	B/prevalence: Cannabis use was measured as the number of times that the respondent reported using cannabis/marijuana ever. Responses were (1) ‘Never,’ (2) ‘1–2 times,’ (3) ‘3–5 times,’ (4) ‘6–9 times,’ (5) ‘10–19 times,’ (6) ‘20–39 times,’ and (7) ‘40 times or more.’ It is important to note, that due to ethical restrictions, this question was only asked among adolescents aged 14 or more (high sch…	Cannabis
1501	Vedoy 2013	The role of education for current, former and never-smoking among non-western immigrants in Norway. Does the pattern fit the model of the cigarette epidemic?	Consensus	The role of education for current, former and never-smoking among non-western immigrants in Norway. Does the pattern fit the model of the cigarette epidemic?	Tord Finne Vedøy	2013	x			Norway	City	14,768	20-61	Immigrant		Exclusively migrant specific population(s)	Given the relatively large and increasing number of citizens with immigrant background, knowledge of smoking patterns in these groups is increasingly important when assessing smoking behaviour in the general population.		No		Country or community of origin; Socioeconomic status (poverty, education, employment); Sex/gender (male vs female); Acculturation	Only behaviours	Exclusively on smoking	Behaviour - Prevalence Smoking - self reported current smoking	Other: Smoking, not defined
1500	Urquia 2021	Smoking During Pregnancy Among Immigrant Women With Same-Origin and Swedish-Born Partners	Consensus	Smoking During Pregnancy Among Immigrant Women With Same-Origin and Swedish-Born Partners	Marcelo L. Urquia, Sol Juarez, Elizabeth Wall-Wieler, Anders Hjern,	2021	x			Sweden	Country	354,977	Not specified	Foreign-born	Immigrant = foreign-born	Exclusively migrant specific population(s)	International migration adds to the complexity of domestic tobacco control strategies, since immigrants may have smoking behaviors more similar to those prevalent in their countries of origin and require culturally tailored interventions. Health behaviors and birth outcomes of immigrants are known to be influenced by acculturation or assimilation.		No		Country or community of origin; Socioeconomic status (poverty, education, employment); Acculturation; Other: Partner: Foreign born or native	Only behaviours	Exclusively on smoking	Behaviour: Prevalence Smoking During Pregnancy - Self-reported maternal smoking at the first antenatal care visit	Other: Smoking, not specified
1499	Urquia 2014	Smoking during pregnancy among immigrants to Sweden, 1992-2008: the effects of secular trends and time since migration	Consensus	Smoking during pregnancy among immigrants to Sweden, 1992–2008: the effects of secular trends and time since migration	Marcelo L. Urquia Teresa Janevic, Anders Hjern	2013	x			Sweden	Country	1492251	11-35+	Immigrant	foreign born (european /non european)	Migrant and other population(s)	In contrast to declining trends in smoking during pregnancy according to calendar year, there is evidence of opposite trends in smoking associated with immigrant women’s, with an origin in low-and middle-income countries, duration of residence in high- income countries.	Obtained from the Swedish Medical Birth Register	No		Country or community of origin; Other: Arrival and duration in Sweden	Only behaviours	Exclusively on smoking	Behaviour: Prevelance - how many cigarettes a day	Cigarettes
1498	Urban 2015	Tobacco addiction and smoking cessation in Austrian migrants: a cross-sectional study	Consensus	Tobacco addiction and smoking cessation in Austrian migrants: a cross-sectional study	Matthias Urban,1 Otto Chris Burghuber,1 Canan Dereci,2 Masite Aydogan,2 Eldin Selimovic,3 Selmir Catic,4 Georg-Christian Funk	2015	x			Austria	City	420		Migrant; People of a specific country of origin, namely; Other: Bosnian, Turkish migrant smokers		Migrant and other population(s)	Therefore, we hypothesised that smokers with a migra- tion background in Austria may exhibit different smoking behaviours. Moreover, owing to the language barrier and cultural differences, smokers with a migra- tion background are presumably less likely to participate in cessation programmes than smokers without a migra- tion history. Our second hypothesis was that successful cessation strategies…	We enrolled smokers in Vienna, Austria between winter 2011 and 2012. Independent of gender, participants were spoken to in German at public places like cafes, bus stations or mosques and asked if they smoked. To avoid selection bias, participants were not recruited from healthcare facilities or physician practices.	No		Country or community of origin	Only knowledge; Only attitudes; Only behaviours	Exclusively on smoking	Behaviours: Age of first cigarette Daily cigarettes (0-10, 11-20, 21-30, 31 or more) First cigarette after awakening (min) (within 5, 6-30, 31-60, After 60) Smoking most in the morning (yes, no) Smoking when sick/in bed (yes, no) Various characteristics of smoking cessation (attempts, how often, which method) Knowledge: Awareness of tobacco-realted diseases Attitudes: Towards smoking cessation (p…	Cigarettes; Other: Tobacco/smoking consumption not specifically defined
1497	Tuck 2017	Past year cannabis use and problematic cannabis use among adults by ethnicity in Ontario	Consensus	Past year cannabis use and problematic cannabis use among adults by ethnicity in Ontario	Andrew Tucka, Hayley A. Hamiltonb, Branka Agica, Anca R. Ialomiteanub, Robert E. Mannb	2017	x			Canada	Region	11,560	18+	Other: Ethnicity	Yes, Ethnicity as measure	Migrant and other population(s)	Understanding which population groups are at greater risk for problematic cannabis use can help reduce long-term health effects and service expense		No		Country or community of origin; Socioeconomic status (poverty, education, employment); Lifestyle factors (alcohol); Sex/gender (male vs female); Other: Age	Only behaviours	Exclusively on smoking	Behaviour - Prevalence and problematic use “How many times, if any, have you used cannabis, marijuana or hash during the past twelve months?” (0 = Never used/ Not in the past twelve months; 1 = Used in the past 12 months). Lifetime cannabis use also measured. The six questions of the cannabis involvement scale of the ASSIST (Alcohol, Smoking and Sub-stance Involvement Screening Tool) were introdu…	Cannabis
1496	Tregobov 2020	Assessing factors influencing smoking and smoking cessation within Chinese communities in the Greater Vancouver Area: A qualitative exploratory study	Consensus	Assessing factors influencing smoking and smoking cessation within Chinese communities in the Greater Vancouver Area: A qualitative exploratory study	Noah Tregobov, Iraj Poureslami, Jessica Shum, Niloufar Aran, Austin McMillan, J. Mark FitzGerald,	2020			x	Canada	Country	35	>19	Immigrant	Chinese-canadian	Exclusively migrant specific population(s)	In Canada, there is a greater prevalence of smoking among Chinese immigrants compared to other Canadian immigrant communities10, and smoking is known to play an influential role within Chinese- Canadian communities1	Current smokers who immigrated to canada from the chinese decent	No		Social dynamics (stigma, cultural practice/rituals); Sex/gender (male vs female); Other: Stress, family influence, work environment, government regulations	Only knowledge; Only attitudes; Only behaviours	Exclusively on smoking	focus groups and interviews exploring attitudes, knowledge and behaviours to smoking and smoking cessation	Cigarettes
1495	Tran 2013	The association of self-rated health and lifestyle behaviors among foreign-born Chinese, Korean, and Vietnamese Americans	Consensus	The association of self-rated health and lifestyle behaviors among foreign-born Chinese, Korean, and Vietnamese Americans	Thanh V. Tran, Duy Nguyen, Keith Chan, Thuc-Nhi Nguyen	2012	x			USA	Region; City	3,023	12+	Foreign-born; People of a specific country of origin, namely; Other: Vietnam, China, Korea		Exclusively migrant specific population(s)	The rapid population growth of racial and ethnic minority groups in the United States is changing the country’s demographic profile. By 2050, the Asian American population is projected to grow by 213 % to 33.4 million people and will represent about 8 % of the total US population The well-being of Asian immigrants in the United States poses a unique public health challenge given the ethnic divers…		No		Country or community of origin; Socioeconomic status (poverty, education, employment); Subjective individual factors (social identity, behavioural factors); Lifestyle factors (alcohol); Other: Age	Only behaviours	On a topic not related to smoking, where smoking is only recorded as part of participant health profile, for example.	Behaviour : Prevalence Smoking at least 100 or more cigarettes in entire life time was coded 1 for yes and 0 for no,	Cigarettes
1494	Tong 2012	A transnational study of migration and smoking behavior in the Mexican-origin population	Consensus	A Transnational Study of Migration and Smoking Behavior in the Mexican-Origin Population	Elisa Tong, MD, Naomi Saito, MS, Daniel J. Tancredi, PhD, Guilherme Borges, PhD, Richard L. Kravitz, MD, MSPH, Ladson Hinton, MD, Sergio Aguilar-Gaxiola, MD, PhD, Maria Elena Medina-Mora, PhD, and Joshua Breslau, PhD	2012	x			Mexico-USA	Country	5782	18-65	Immigrant	Mexican-origin	Migrant and other population(s)	Epidemiological studies have found large differences in smoking between Latinos and non-Hispanic Whites in the United States. Latinos are less likely than non-Hispanic Whites to initiate smoking.	We combined samples from epidemiological surveys in Mexico and the United States. The Mexican sample comes from the Mexican National Comorbidity Survey (MNCS), Data on the Mexican-origin population of the United States came from 2 of the 3 component surveys of the Collaborative Psychiatric Epidemiology Surveys (CPES)14. the National Comorbidity Survey Replication (NCSR)15 and the National Latino …	No		Sex/gender (male vs female); Other: Age, type of migration group based on survey used	Only behaviours	Exclusively on smoking	Behaviour: (“How old were you the very first time you ever smoked even a puff of a cigarette, cigar, or pipe?”), the frequency with which they smoked in the past year (“Think about the past 12 months. About how many days out of the last 365 did you smoke at least one cigarette, cigar, or pipe?”), and the amount they smoked on the days that they smoked (“On the days you smoked in the past 12 month…	Cigarettes
1492	Tirukkovalluri 2020	Social determinants in access to tobacco prevention and cessation support services among migrant construction workers in Urban Chennai, India	Consensus	Social determinants in access to tobacco prevention and cessation support services among migrant construction workers in Urban Chennai, India	Sree Sucharitha Tirukkovalluri, Balaji Arumugam, Gunasekharan N, Suganya E, Akhshaya Ponsuba T, Divyadharshini S	2020	x			India	City; Community	345	Mean age 28.42 ± 8.7 years	Migrant; People of a specific country of origin, namely; Other: interstate migrant construction workers in Chennai		Exclusively migrant specific population(s)	Research on the full spectrum of factors, i.e.socio-economic and environment impact in the initiation of tobacco consumption and continuation as habit, has not kept up in this vulnerable population group. As primary care service delivery approach is designed to improve access to health promotion and prevention services through universal health coverage, our study aims to provide insights to addre…	Not stated	No		Socioeconomic status (poverty, education, employment); Other: Marital status, years of consumption, duration of migration	Only knowledge; Only attitudes; Only behaviours	Exclusively on smoking	KAB: A pretested structured questionnaire was adapted from Global Adult Tobacco Survey Version 2.1—June 2014.[21] The questionnaire consists of the sections as listed below: 1. Socio-demographic profile: questions on age, sex, education, occupation, income, marital status, and migrant status with duration. 2. Tobacco use status in any form: questions on current and former tobacco use, form of tob…	Other: Tobacco use not specifically defined
1491	Taype-Rondan 2017	Smoking and heavy drinking patterns in rural, urban and rural-to-urban migrants: the PERU MIGRANT Study	Consensus	Smoking and heavy drinking patterns in rural, urban and rural-to-urban migrants: the PERU MIGRANT Study	Alvaro Taype-Rondan, Antonio Bernabe-Ortiz, Germán F. Alvarado, Robert H. Gilman, Liam Smeeth, J. Jaime Miranda1	2017	x			Peru	Country	988		Migrant		Exclusively migrant specific population(s)	migrant populations appear to be at increased risk to consume harmful substances such as alcohol and tobacc		No		Socioeconomic status (poverty, education, employment); Lifestyle factors (alcohol); Sex/gender (male vs female); Other: Resident status - migrant (rural to urban), native urban, native rural. Age. Mental health	Only behaviours	Drawing correlations between smoking and other factors, such as alcohol consumption	Behaviors: Different types/definition of prevalence Table 1 Prevalence of never, former, and current smokers according to four different definitions Definition 1 Based on having smoked and smoking daily or occasionally: Never smoker (Experimental smokers or those who have never smoked cigarette), Former smoker (Having smoked, but currently do not smoke daily nor occasionally), Current smoker (Tho…	Cigarettes
1490	T 2017	Intergenerational differences in smoking among West Indian, Haitian, Latin American, and African blacks in the United States	Consensus	Intergenerational differences in smoking among West Indian, Haitian, Latin American, and African blacks in the United States	Tod G. Hamiltona, Tiffany L. Green	2017	x			USA	Country		18+	Immigrant	foreign born	Migrant and other population(s)	A large literature has documented that some immigrant subgroups have more favorable health and mortality profiles, particularly upon arrival in the country, than their U.S.-born counterparts Black immigrants' mortality advantage is particularly striking. showed that black immigrants have a lower risk of all-cause mortality compared to both U.S.-born blacks and non-blacks, regardless of nativity.	From databases/surveys Tobacco Use Supplements of the Current Population Surveys for blacks aged 18 or older U.S.-Born and Immigrant Black Adults by Generational Status and Ancestry,	No		Socioeconomic status (poverty, education, employment); Intersectionality	Only behaviours	Exclusively on smoking	Behaviour: Patterns of smoking behaviour	Cigarettes
1488	Spence 2017	Perceptions of smoking cessation among Glasgow's Chinese community	Consensus	Perceptions of smoking cessation among Glasgow’s Chinese community	William Spence, Lanyu Zhu	2017		x		Scotland	City; Community	15	18-65	Immigrant; People of a specific country of origin, namely; Other: Chinese immigrant community		Exclusively migrant specific population(s)	The factors that need to be taken into account in improving interventions tailored for ethnic minority groups are still disputed 21 . Convincing arguments have been made that it is important to adapt existing programmes for such groups 22 . Little research has been conducted on smoking within the UK Chinese population, and this might be due to a low level of bilingualism among researchers 23 . In…	Purposive sampling with snowballing was used in recruitment.	No		Country or community of origin; Socioeconomic status (poverty, education, employment); Social dynamics (stigma, cultural practice/rituals); Acculturation; Other: Language barriers, emotional factors, interpersonal relations, smoking policies, community resources, social norms, distrust of services	Attitudes and behaviours	Exclusively on smoking	Attitudes and Behaviours: Main themes- Factors affecting smoking cessation Factors affecting initiation and relapse Barriers to access and participation in smoking cessation Recommendations for increasing smoking cessation services' accessibility	Other: Smoking not specifically defined
1487	Sordo 2015	Effect of country-of-origin contextual factors and length of stay on immigrants' substance use in Spain	Consensus	Effect of country-of-origin contextual factors and length of stay on immigrants’ substance use in Spain	L. Sordo, B.I. Indave, F. Vallejo, M.J. Belza, B. Sanz-Barbero, M. Rosales-Statkus, S. Ferna´ndez-Balbuena, G. Barrio	2015	x			Spain	Country	51148	15-64 years	Immigrant		Migrant and other population(s)	For example, substance use is often close to that of natives in immigrants from countries with high income18 or substance use in the population,11,19–21 conver- gence for alcohol use in Muslim immigrants is often lacking6,11,13 and divergent trends are found for some substances and immigrant subgroups.13 Thus, these aspects should be studied in different host- countries, including Mediterranean E…		No		Country or community of origin; Other: recent vs long-term immigrants, origin country substance use level origin country income per capita	Only behaviours	Drawing correlations between smoking and other factors, such as alcohol consumption	Behaviours: daily tobacco smoking in the last 30 days	Other: Tobacco smoking not specifically defines
1486	Shin 2013	Perceived discrimination and smoking among rural-to-urban migrant women in China	Consensus	Perceived discrimination and smoking among rural-to-urban migrant women working as restaurant/hotel workers and sex workers in China	Sanghyuk S. Shin1, Xia Wan2, Qian Wang2, H. Fisher Raymond3, Huilin Liu4, Ding Ding1, Gonghuan Yang2,4, and Thomas E. Novotny5	2013	x			China	City	2228 migrant women	18-30 years	Migrant; People of a specific country of origin, namely; Other: Rural-to-urban migrant women working as restaurant/hotel workers (RHWs) and those working as sex workers (FSWs) in 10 Chinese cities		Exclusively migrant specific population(s)	Rapidly changing social norms and employment patterns among women may be weakening the longstanding stigma against smoking among women in China [17]. In addition, internal documents of transnational tobacco corporations have shown that Chinese women are a priority group for market expansion [18, 19]. Advertisements, movie images, and sleek cigarette packaging have glamorized women smokers, linkin…	In each study site, we recruited a convenience sample of rural-to-urban migrant women in two occupational groups: 1) hotel and restaurant workers (RHWs) and 2) female sex workers (FSWs) working in entertainment venues such as karaoke bars and night clubs	No		Subjective individual factors (social identity, behavioural factors); Other: Perceived discrimination, restaurant workers vs sex workers	Only behaviours	Exclusively on smoking	Behaviours: Only prevalence, We determined “ever tried smoking” based on the question, “Have you ever smoked cigarettes, even if just one or two cigarette puffs?” [26] We determined “current smoking” based on the participant answering “daily” or “less than daily” to the question, “In the past 30 days, have you smoked tobacco on a daily basis Contextual: rural to urban migrant workers, life satisf…	Cigarettes
1484	Shi 2022	Generation 1.5: Years in the United States and Other Factors Affecting Smoking Behaviors Among Asian Americans	Consensus	Generation 1.5: Years in the United States and Other Factors Affecting Smoking Behaviors Among Asian Americans	Lu Shi, PhD; Maria Mayorga, PhD; Dejun Su, PhD; Yan Li, PhD; Emily Martin, MS; Donglan Zhang, PhD	2022	x			USA	Country	1,213 Asian men and 1,405 Asian women	Mean age 39.3 and 39.8 respectively	Immigrant; Foreign-born; People of a specific country of origin, namely; Other: Generation 1.5 immigrants of foreign-born Asian subsample	Asian subgoups defined as foreign-born and immigrants	Exclusively migrant specific population(s)	These immigrants were observed to have a unique set of challenges that are dif ferent from those who immigrated in adulthood or native-born residents, such as intercultural conflict, diffi culty in writing in the host country’s language, barriers to mental health services, and identity quest. A qual itative study of 10 Generation 1.5 immigrants reported potential men tal health challenges such as…		No		Country or community of origin; Socioeconomic status (poverty, education, employment); Sex/gender (male vs female); Other: Years spent in the US/born in the US,	Only behaviours	Exclusively on smoking	Behaviours: Cigarette smoking behavior was defined as answering “Yes” to the survey question “(Have/Has) (you/ name) smoked at least 100 cigarettes in (your/his/her) entire life?” in the adult questionnaire of TUS-CPS.	Cigarettes
1483	Shapiro 2018	Places of Habits and Hearts: Church Attendance and Latino Immigrant Health Behaviors in the United States	Consensus	Places of Habits and Hearts: Church Attendance and Latino Immigrant Health Behaviors in the United States	Ephraim Shapiro	2018	x			USA	Community	1200		Immigrant; People of a specific country of origin, namely; Other: Immigrants to the US from Mexico and Central America		Exclusively migrant specific population(s)	Most studies examine either the relationship of ethnicity and immigration with health [17–19] or religion with health [4, 12, 13, 20] without exploring the overlapping associations among these factors and their implications for improving health. Health disparities exist among Latino immigrants es- pecially in terms of chronic diseases, which can be related to health behaviors [21]. If religion is…		No		Social dynamics (stigma, cultural practice/rituals)	Only behaviours	On a topic not related to smoking, where smoking is only recorded as part of participant health profile, for example.	Behaviours: Only prevalence, smoking was measured by categorization as current smoker or non-smoker	Other: Smoking not specifically defined
1482	Shao 2021	Health education services utilization and its determinants among migrants: a cross-sectional study in urban-rural fringe areas of Beijing, China	Consensus	Health education services utilization and its determinants among migrants: a cross sectional study in urban-rural fringe areasof Beijing, China	Shuang Shao, Huirong Zhang, Xiaolei Chen, Xiaojingyuan Xu, Yali Zhao, Meirong Wang and Juan Du	2021	x			China	City	863	18-76	Migrant		Exclusively migrant specific population(s)	(Migrants) suffer certain unnoticed health risks that can wear off their health awareness and make them vulnerable to health problems, such as communicable disease (CD), chronic non-communicable disease (NCD) and occupational dis- ease, and also relatively easy to ignore their own health status	Not mentioned	No		Country or community of origin; Other: Health Promotion education/hazard behaviours	Only behaviours	On a topic not related to smoking, where smoking is only recorded as part of participant health profile, for example.	Behaviour - prevalence only Health Hazard Behaviors - Smoking (No, Yes)	Other: Smoking, not specified
1480	Sewali 2015	Prevalence of cardiovascular risk factors across six African Immigrant Groups in Minnesota	Consensus	Prevalence of cardiovascular risk factors across six African Immigrant Groups in Minnesota	Barrett Sewali, Nonyelum Harcourt, Susan A Everson-Rose, Robert E Leduc, Sirad Osman, Michele L Allen and Kolawole S Okuyemi	2015	x			USA	City	996	18+, mean age of 65	Immigrant		Exclusively migrant specific population(s)	Grouping African immigrants together as blacks, foreign-born blacks, or African Americans may miss important behavioral and lifestyle variations within this population	Prior to conducting the survey, NACS facilitated focus groups to assist in the development of survey questions that identified health conditions and health care-seeking behaviors of African immigrants. The survey was conducted in-person at the participants’ homes in either English or participants’ preferred language.	No		Country or community of origin; Socioeconomic status (poverty, education, employment); Sex/gender (male vs female); Acculturation; Other: Cardiovascular disease risk factors, age	Only behaviours	On a topic not related to smoking, where smoking is only recorded as part of participant health profile, for example.	Behaviour - Prevalence only Healthy Behavior (Never Smoked) - smoking status categorized as never or former smoker versus current smoker, defined as someone who had smoked 100 cigarettes in their life time	Cigarettes
1479	Segal-Engelchin 2014	The contribution of parental smoking history and socio-demographic factors to the smoking behavior of Israeli women	Consensus	The contribution of parental smoking history and socio-demographic factors to the smoking behavior of Israeli women	Dorit Segal-Engelchin, Enav Friedmann, Julie G. Cwikel	2014	x			Israel	Region	302	Mean Age of 37.7	Immigrant		Migrant and other population(s)	Women’s smoking has been linked to sociodemographic factors including: Ethnicity; religiosity, SES, education and early motherhood. Additional factors include: emotional distress, depression, the belief that smoking is stress-relieving, concerns about weight control, lifetime intimate partner violence and childhood abuse. The current study was the first to examine correlates of smoking behavior a…	A random telephone survey was conducted during the years 2002–2003 to explore correlates of women’s psychological and physical health	No		Country or community of origin; Socioeconomic status (poverty, education, employment); Acculturation; Other: Paternal Smoking	Attitudes and behaviours	Drawing correlations between smoking and other factors, such as alcohol consumption	Smoking Measures included: (1) Never smoked (2) smoked but quit (3) smoke occasionally (4) daily smoker. Those who ever smoked were asked to indicate their age at smoking initiation and the number of cigarettes smoked per day. For occasional smokers, the number of cigarettes smoked per week was converted into a daily smoking fraction Table 2: Respondents’ smoking behaviors by parents’ smoking beh…	Cigarettes
1475	Saw 2017	Social Environmental Influences on Smoking and Cessation: Qualitative Perspectives Among Chinese-Speaking Smokers and Nonsmokers in California	Consensus	Social Environmental Influences on Smoking and Cessation: Qualitative Perspectives among Chinese-Speaking Smokers and Nonsmokers in California	Anne Saw , Debora Paterniti , Lei-Chun Fung , Janice Y. Tsoh , Moon S. Chen Jr., and Elisa Tong	2017		x		USA	Region	63	18 and older	Immigrant; Other: Chinese Americans		Exclusively migrant specific population(s)	In the United States, where widespread smokefree public policies have influenced norms against smoking ( ), Chinese immigrant smokers may face societal pressure to refrain from smoking in public and nonsmokers may seek to enforce these smokefree norms in the home. The current study examines perspectives on smoking and cessation behaviors among Cantonese-speaking Chinese American smokers and nonsm…	The current study was conducted using a community-based participatory research approach. Community feedback into all aspects of the study were discussed with the San Francisco Chinese Council, a consortium of providers, researchers, and advocates. Participant recruitment and the study implementation was conducted at the Chinatown Public Health Center (CPHC, the community partner), a San Francisco…	No		Country or community of origin	Knowledge and attitudes	Exclusively on smoking	Knowledge and attitudes: Focus on irritating odor from smoking and smoke exposure Focus on harms of smoking to smoker not nonsmokers Beliefs that smoking is healthful and quitting is harmful Beliefs that quitting requires determination and willpower Co-workers or friends keep smokers connected to pro-smoking norms Conflict with household nonsmoker about smoking Family harmony and benefit for chil…	Other: Smoking not specifically defined
1473	Sarich 2015	Co-occurrence of chronic disease lifestyle risk factors in middle-aged and older immigrants: A cross-sectional analysis of 264,102 Australians	Consensus	Co-occurrence of chronic disease lifestyle risk factors in middle-aged and older immigrants: A cross-sectional analysis of 264,102 Australians	Peter Eugene Andrew Sarich, Ding Ding, Freddy Sitas, Marianne Frances Weber	2015	x			Australia	Country	64,194 immigrants, 199,908 non immigrants	45+	Immigrant		Exclusively migrant specific population(s)	chronic disease incidence and mortality, as well as individual risk factors have been found to vary substantially in Australia by place of birth		No		Country or community of origin	Only behaviours	On a topic not related to smoking, where smoking is only recorded as part of participant health profile, for example.	Behaviour - only prevalence Current smoking was assigned a risk value of 1, former smoking 0.5 and never-smoking 0. We were not able to include a category for occasional smoking (assigned a value of 0.8)	Other: Smoking, not specified
1472	Sanchez 2022	Pre- and post-immigration factors associated with cigarette use among young adult recent Latinx immigrants during their initial year in the U.S	Consensus	Pre- and post-immigration factors associated with cigarette use among young adult recent Latinx immigrants during their initial year in the U.S	Mariana Sanchez, Eduardo Romano, Weize Wang, Alexa Barton, Bina Ali, Karina Villalba & Ashly Westick	2021	x			USA	Region	540	18 and 34	Immigrant		Exclusively migrant specific population(s)	However, pre-immigration experiences are also expected to influence immigrants’ adaptation patterns to the U.S. Unfortunately, our existing knowledge on pre-immigration tobacco experiences is limited (10,11). Compounding this limitation are the changes in immigration patterns to the U.S. Over the past decade, there has been a shift in Latinx immigration patterns to the U.S. indicating steep incre…	retrospective pre-immigration data and current post- immigration data were obtained.	No		Country or community of origin; Socioeconomic status (poverty, education, employment); Sex/gender (male vs female); Other: age, documentation status, days in the US	Only behaviours	Exclusively on smoking	Behaviours: Only prevalence, To assess pre-migration smoking participants were asked: “before coming to the U.S. did you ever smoke cigarettes?” If “yes” a subsequent question asked: “In the last 30 days before coming to the U.S., on how many days did you smoke cigarettes?” Participants responses were recoded to create a 4-level variable: never smoke (NS), no smoking in past 30 days (post-NS), SD…	Cigarettes
1471	Salama 2020	Pre-migration traumatic experiences, post-migration perceived discrimination and substance use among Russian and Kurdish migrants-a population-based study	Consensus	Pre-migration traumatic experiences, post-migration perceived discrimination and substance use among Russian and Kurdish migrants—a population-based study	Essi S. Salama1,2 , Anu E. Castaneda3,4, Eero Lilja3, Jaana Suvisaari3 , Shadia Rask3 , Tiina Laatikainen3,5,6 & Solja Niemelä7	2019		x		Finland	Country	3000	18 to 64 years	Migrant; People of a specific country of origin, namely; Other: Russian, Kurdish origin		Exclusively migrant specific population(s)	A growing body of literature demonstrates the harmful effects of discrimination on the mental health of migrant and general populations [40–51]. Previous studies, mostly conducted among general populations in North America, have shown associations between perceived discrimination and alcohol use [52–59], smoking [53,54,59–62] and il- licit substance use [54,57,58,63]. So far, only Visser et al. […		No		Country or community of origin	Only behaviours	On a topic not related to smoking, where smoking is only recorded as part of participant health profile, for example.	Behaviour: Only prevalence, daily smoking status. Daily smoking was asked as: ‘Do you smoke currently (cigarettes, cigars, pipe)?’, with response categories ‘yes, daily’, ‘yes, occasionally’ and ‘not at all’. The variable was dichotomized: ‘no’ included ‘not at all’ and ‘yes, occasion- ally’; ‘yes’ included ‘yes, daily’. Daily smoking indicates a frequent and more hazardous smoking pattern. The a…	Cigarettes; Cannabis; Pipe tobacco
1470	Salama 2018	The prevalence of substance use among Russian, Somali and Kurdish migrants in Finland: a population-based study	Consensus	Tobacco use among Latinx adolescents: exploring the immigrant paradox	Essi Salama1,2*, Solja Niemelä3,4, Jaana Suvisaari5, Tiina Laatikainen5,6,7, Päivikki Koponen5 and Anu E. Castaneda	2018	x			Finland	Country; City	1846	≥18	Migrant; People of a specific country of origin, namely; Other: Russian, Somali and Kurdish	Migrant was defined as having been born outside Finland and having residence permit in Finland.	Other: Exclusively migrant populations	Substance use is a well-known public health problem, but population-based research on migrants’ substance use in Europe is limited. Factors related to the cultural background and current life situation might influence substance use among migrants.	A stratified random sample in six towns (Helsinki, Espoo, Vantaa, Turku, Tampere, Vaasa) was drawn from the National Population Register. The data of the general Finnish population were obtained from the Health 2011 Survey, also conducted by the National Institute for Health and Welfare [38] and collected at the same time with similar methods.	No		Country or community of origin; Socioeconomic status (poverty, education, employment); Lifestyle factors (alcohol); Sex/gender (male vs female); Acculturation; Other: Marital status, grounds for residence permit	Only behaviours	Other: Drawing correlations between smoking and other factors, such as alcohol consumption, or mental health	B/prevalence: “Have you ever smoked regularly (every day for at least a year)?” (yes vs. no). Frequency of current smoking (“Do you smoke currently (cigarettes, cigars, pipe)?)”. “No” including also the negative responses to the previous item; “Occasionally”; “Daily”. The quantity of cigarette products (manufactured or self-rolled cigarettes) consumed per day was analysed as a three-class variabl…	Cigarettes; Cannabis; Pipe tobacco
1469	Salama 2022	Substance use, affective symptoms, and suicidal ideation among Russian, Somali, and Kurdish migrants in Finland	Consensus	Substance use, affective symptoms, and suicidal ideation among Russian, Somali, and Kurdish migrants in Finland	Essi Salama, Anu E. Castaneda, Jaana Suvisaari, Shadia Rask, Tiina Laatikainen, and Solja Niemela	2022	x			Finland	Country	2167	18 to 64	Migrant; People of a specific country of origin, namely; Other: Russian, Somali, and Kurdish migrants		Migrant and other population(s)	Substance use habits that are prevalent in the coun- try of origin are theorized to influence the substance use habits of migrants in the new host country (Room, 2004). Currently, the substance use of migrants has been observed to be both more and less prevalent in comparison to the general populations of the new host country, depending on the migrant group, substance, and the general population …	The Maamu Study consisted of a health examination and a structured face-to-face inter- view on health and wellbeing, both conducted by trained bilingual field staff in the participants’ native language or in Finnish	No		Country or community of origin; Socioeconomic status (poverty, education, employment); Subjective individual factors (social identity, behavioural factors); Sex/gender (male vs female); Other: psychological variables: affective symptoms (depressive and anxiety symptoms, measured with the Hopkins Symptoms Checklist-25 (HSCL-25)), suicidal ideation sociodemographic variables: age, age at migration,…	Only behaviours	On a topic not related to smoking, where smoking is only recorded as part of participant health profile, for example.	Behaviours: Only prevalence, Daily smoking status was assessed via the question ‘‘Do you smoke currently (cigarettes, cigars, pipe)?’’ with answering categories ‘‘yes, daily,’’ ‘‘yes, occasion- ally,’’ and ‘‘not at all.’’ No detailed information on frequency or quantity of occasional smoking was avail- able, and therefore we pooled ‘‘yes, occasionally’’ and ‘‘not at all.’’ Thus, daily smoking ind…	Cigarettes; Waterpipe/shisha; Pipe tobacco; Other: cigars
1468	Ryabov 2015	Relation of peer effects and school climate to substance use among Asian American adolescents	Consensus	Relation of peer effects and school climate to substance use among Asian American adolescents	Igor Ryabov	2015	x			USA	Continent	1,585		Immigrant; Other: Asian Americans	Yes, Asian Americans	Migrant and other population(s)	Because of their public image as a model minority, Asian Americans are often assumed to be at low risk of following the treacherous downward assimilation path. Nevertheless, contemporary empirical investigations tend to support the assertion that the assimilation of Asian immigrants and their children is accompanied by deterioration in behavioral outcomes over both time and generation in the U.S.…		No		Socioeconomic status (poverty, education, employment); Subjective individual factors (social identity, behavioural factors); Lifestyle factors (alcohol); Acculturation	Only behaviours	Drawing correlations between smoking and other factors, such as alcohol consumption	Behaviours: During the past 30 days: (On how many days did you smoke cigarettes, ‘beedies’ or cigars?, On the days you smoked, how many cigarettes did you smoke each day?, How many cigarettes a day do you smoke) Cannabis: (1 = “have used illicit in the previous year”; 0 = “have not used illicit drugs in the previous year)	Cigarettes; Cannabis
1467	Rommel 2015	[Health status of people with a migrant background and impact of socio-economic factors: First results of the German Health Interview and Examination Survey for Adults (DEGS1)]	Consensus	Die gesundheitliche Lage von Menschen mit Migrationshintergrund und die Bedeutung des sozioökonomischen Status	Alexander Rommel · A.C. Saß · S. Born · U. Ellert	2015			x	Germany	Country	8151	18 to 79	Migrant		Migrant and other population(s)	People with a migrant background (PMB) have specific health-related risk factors and resources compared to the non-migrant pop- ulation (NMP). The analysis focuses on the re- lationship between migrant background and health and health-related behavior.		No		Sex/gender (male vs female); Other: Immigrant generational status	Only behaviours	On a topic not related to smoking, where smoking is only recorded as part of participant health profile, for example.	Behaviours: Only prevalence, smoking status (daily, occasional)	Other: Smoking not specifically defined
1466	Riosmena 2017	Explaining the Immigrant Health Advantage: Self-selection and Protection in Health-Related Factors Among Five Major National-Origin Immigrant Groups in the United States	Consensus	Explaining the Immigrant Health Advantage: Self-selection and Protection in Health-Related Factors Among Five Major National-Origin Immigrant Groups in the United States	Fernando Riosmena, Randall Kuhn, and Warren C. Jochem	2017	x			USA, with WHS data from other countries (India, China, Philippines, Mexico, Dominican Republic)	International	Test groups (migrants): 700 Indian, 321 Chinese, 219 Filipino, 3,580 Mexican, and 155 Dominican immigrants (total 4975) Control groups (nonmigrants): 6,593 in India; 2,427 in China; 7,254 in the Philippines; 21,495 in Mexico; and 2,902 in the Dominican Republic, 62,528 U.S.-born Non-Hispanic whites (total 103199) both groups total: 108174	20-49	Migrant; Immigrant; People of a specific country of origin, namely; Other: India, China, the Philippines, Mexico, and the Dominican Republic		Migrant and other population(s)	Given the likely combination of self-selection, protection, and artifacts, analytical strategies aimed at unpacking immigrant health require the use of counterfactuals in both sending and destination areas and, ideally, of prospective data. Because of the lack of longitudinal surveys with international migrant follow-ups from virtually every source of U.S. immigration (except for specific Mexican…	Our analysis links data from the NHIS in the United States and WHS surveys in India, China, the Philippines, Mexico, and the Dominican Republic.	No		Country or community of origin; Socioeconomic status (poverty, education, employment); Sex/gender (male vs female); Other: health measures (height, BMI), age, duration of stay	Only behaviours	Drawing correlations between smoking and other factors, such as alcohol consumption	Behaviours: Estimated net change in smoking prevalence among migrants since arrival in the United States and under perfect assimilation and no-migration counterfactuals by gender and national origin. Differences in postmigation smoking initiation and cessation between migrants and matched sample of U.S.-born non-Hispanic whites by migrants’ duration of stay, gender, and national origin.	Other: Smoking not specifically defined
1465	Riosmena 2012	Importation, SES-selective Acculturation, and the Weaker SES-health Gradients of Mexican Immigrants in the United States	Consensus	Importation, SES-selective Acculturation, and the Weaker SES- health Gradients of Mexican Immigrants in the United States	Fernando Riosmena and Jeff A. Dennis	2012	x			USA	Country	58622	18 to 49 years	Immigrant; Foreign-born	Mexican Americans classified as immigrants, foreign-born	Migrant and other population(s)	These processes might take place in a different manner and pace across SES levels. As immigrants with higher SES may acculturate more smoothly to the U.S. mainstream (Portes & Böröcz, 1989), the prevalence of obesity and smoking may increase more rapidly among these individuals as by-products of this swifter adaptation. Assuming SES-health gradients among migrants upon arrival to the U.S. are neg…		No		Country or community of origin; Acculturation	Only behaviours	On a topic not related to smoking, where smoking is only recorded as part of participant health profile, for example.	Behaviours: Only prevalence, current smoking	Other: Smoking not specifically defined
1464	Rhodes 2012	Prevalence estimates of health risk behaviors of immigrant latino men who have sex with men	Consensus	Prevalence Estimates of Health Risk Behaviors of Immigrant Latino Men Who Have Sex With Men	Scott D. Rhodes, Thomas P. McCoy, Kenneth C. Hergenrather, Aaron T. Vissman, Mark Wolfson, Jorge Alonzo, Fred R. Bloom, Jose Alegría-Ortega, and Eugenia Eng	2012	x			USA	Region; City	190	18-48	Immigrant; People of a specific country of origin, namely; Other: Immigrant latino men who have sex with men		Exclusively migrant specific population(s)	During the 1990s, smoking rates among urban Latino self-identified gay men were reported to range between 26.3% and 47.2%, based on convenience sampling.13 A study based on random-digit-dialing of a sample of California (CA) households in 2001 estimated the prevalence of smoking to be 9% among Latino self-identified gay men. These rates are likely to have changed since the enactment and enforceme…	Respondent-Driven Sampling (RDS) methods were used. RDS is an extension of chain-referral methods but provides a basis to calculate unbiased estimates of population parameters. RDS relies on respondents to recruit a limited number of subsequent respondents who are part of their social networks.	No		Country or community of origin; Socioeconomic status (poverty, education, employment); Lifestyle factors (alcohol); Sex/gender (male vs female); Sexual orientation; Intersectionality; Acculturation; Other: age, length of time in US / North Carolina	Only behaviours	On a topic not related to smoking, where smoking is only recorded as part of participant health profile, for example.	Behaviors: prevalences cigarette smoking (ever smoked (>= 100 lifetime cigarettes), smoke sometimes, smoke everyday), substance use during past 12 months (u.a. Marijuana)	Cigarettes
1463	Reiss 2015	Effect of Length of Stay on Smoking among Turkish and Eastern European Immigrants in Germany--Interpretation in the Light of the Smoking Epidemic Model and the Acculturation Theory	Consensus	Effect of Length of Stay on Smoking among Turkish and Eastern European Immigrants in Germany—Interpretation in the Light of the Smoking Epidemic Model and the Acculturation Theory	Katharina Reiss, Reinhard Schunck and Oliver Razum	2015	x			Germany	Country	151,774	17 years and older	Immigrant; People of a specific country of origin, namely; Other: Turkey and Eastern Europe immigrants		Migrant and other population(s)	The trends in smoking behavior related to the acculturation process among immigrants in Germany are not yet fully understood. Moreover, due to the latest influx of asylum seekers to Germany, the topic of migration and health will remain of special importance and relevance.		No		Country or community of origin; Socioeconomic status (poverty, education, employment); Sex/gender (male vs female); Other: Length of stay, married status, employment status	Only behaviours	Exclusively on smoking	Behaviours: Only prevalence, in the SOEP participants are asked: “Do you currently smoke?” in the years 1998, 1999, 2001, 2002, 2004, 2006, 2008, 2010, and 2012. Those answering “Yes” were classified as smokers	Other: Smoking not specifically defined
1462	Reiss 2014	How immigrants adapt their smoking behaviour: comparative analysis among Turkish immigrants in Germany and the Netherlands	Consensus	How immigrants adapt their smoking behaviour: comparative analysis among Turkish immigrants in Germany and the Netherlands	Katharina Reiss, Odile Sauzet, Jürgen Breckenkamp, Jacob Spallek and Oliver Razum	2014	x			Germany, the Netherlands	Country	8623	18-64	Immigrant; People of a specific country of origin, namely; Other: Turkish immigrants		Migrant and other population(s)	Studies on the association between acculturation and smoking among immi- grants to the US show that prevalences are very low among recent immigrants from economically less de- veloped countries now residing in developed countries but seem to increase with duration of stay in the host country [31-38]. However, the smoking behaviour does not only depend on the time spent in the host country but als…	Computer-assisted personal or telephone interviews are used as standard questioning techniques. The micro-census is a survey conducted annually on a sample of 1% of all households (approx. 390,000 households and 830,000 individuals). Computer-assisted personal interviews are used as stand- ard questioning techniqu	No		Country or community of origin; Socioeconomic status (poverty, education, employment); Sex/gender (male vs female); Other: Country of residence	Only behaviours	Exclusively on smoking	Behaviours: Only prevalence, In both countries smokers were identified based on the question “Do you smoke?”. Those answering “yes” in the Netherlands (only one category in the original dataset) and “yes, regularly” or “yes, occasionally” in Germany (two categories in the original dataset) were considered smokers in our study	Other: Smokers not specifically defined
1461	Reiss 2015	Factors associated with smoking in immigrants from non-western to western countries - what role does acculturation play? A systematic review	Consensus	Factors associated with smoking in immigrants from non-western to western countries – what role does acculturation play? A systematic review	Katharina Reiss, Jessica Lehnhardt and Oliver Razum	2015	x			USA, Canada, Ireland, Germany, the Netherlands, Norway, the UK, and Australia	Country			Immigrant; Foreign-born		Exclusively migrant specific population(s)	Acculturation models are widely used in health behav- iour research with various measures, ranging from indir- ect proxy measures (e.g. time spent in host country, or proficiency in the language of the host country), to multi-item scales [27-30]. The relationship between ac- culturation and, for example, substance abuse, dietary practices, leisure-time activity or health services use has mainly b…		No		Country or community of origin; Socioeconomic status (poverty, education, employment); Social dynamics (stigma, cultural practice/rituals); Sex/gender (male vs female); Acculturation; Other: Age, self-assessed health status, pre-migration life events, social support, alcohol consumption, depression score, regular exercise	Knowledge and behaviours	Exclusively on smoking	Knowledge: Knowledge of tobacco risks Knowledge of cancer warning signs Perceived risk of smoking-related diseases Behaviours: Smoking prevalence of the country, time trends in smoking prevalence, focused on any form of drug intake or any form of tobacco use other than smok- ing cigarettes	Cigarettes; Other: Any tobacco use
1460	Reiss 2015	Smoking during pregnancy among Turkish immigrants in Germany-are there associations with acculturation?	Consensus	Smoking During Pregnancy Among Turkish Immigrants in Germany—Are There Associations With Acculturation?	Katharina Reiss MSc, Jürgen Breckenkamp DrPH, MSc, MPH, Theda Borde DrPH, MPH, Silke Brenne MPH3, Matthias David MD, Oliver Razum MD, MSc	2014	x			Germany	City	7100	18 years and above	Immigrant; Foreign-born; People of a specific country of origin, namely; Other: Turkish immigrants		Migrant and other population(s)	So far, no study in Germany has investigated the relationship between smoking during pregnancy and both a multiitem accul- turation scale and different proxy measures of acculturation for a defined immigrant population. Such an investigation might detect possible differences between particular aspects of acculturation and their association with smoking. Moreover, it is still unclear how the smoki…	Pregnant women were approached directly after admission to the hospitals by trained, mul- tilingual (Turkish language among others) study staff.	No		Country or community of origin; Socioeconomic status (poverty, education, employment); Social dynamics (stigma, cultural practice/rituals); Acculturation; Other: German language proficiency, occupation, already having children partner born in Germany	Only behaviours	Exclusively on smoking	Behaviours: Only prevalence, Smoking status was assessed via the question “Did you smoke dur- ing your last pregnancy?” Women answering “yes, regularly” or “yes, occasionally” were defined as smokers.	Other: Smoking not specifically defined.
1459	Reijneveld 2012	Clustering of health and risk behaviour in immigrant and indigenous Dutch residents aged 19-40 years	Consensus	Clustering of health and risk behaviour in immigrant and indigenous Dutch residents aged 19–40 years	Sijmen A. Reijneveld, Maroesjka van Nieuwenhuijzen, Mariska Klein Velderman, Theo W. G. M. Paulussen, Marianne Junger	2012	x			Netherlands	Country	2943	12-40 years	Migrant; Immigrant; Foreign-born; People of a specific country of origin, namely; Other: Country of birth, coded as Turkey, Morocco, Surinam, or the Netherlands Antilles. Labour immigrants, immigrants from former colonies		Migrant and other population(s)	Differences between immigrants and the indigenous population in the clustering of health behaviours and rule- breaking behaviours might be associated with the differ- ences in prevalence rates but evidence on this topic is lacking. Such evidence is sorely needed to determine whether it may be of use to address several immigrant health behaviours simultaneously, in integrated prevention programmes…	Respondents were asked to fill out an internet-based questionnaire on health behaviours, rule-breaking behav- iour, aggression, and background characteristics, between autumn 2005 and spring 2006. Responses were anony- mous. Adult respondents were paid €15 for filling out the questionnaire, minors €10	No		Other: Labour immigrant, or immigrant from former colonies	Only behaviours	On a topic not related to smoking, where smoking is only recorded as part of participant health profile, for example.	Behaviors: Prevalence Table 2 - Measures of health related behaviors, delinquency, and aggression Adults: What do you smoke and how many? (Number of cigarettes a day, number of cigars a week (1 cigar = 4 cigarettes), number of packs of pipe tobacco/week (pack = 50 cigarettes) -> Operationalisation (total no. of cigarettes per day) Adolescents: how many cigarettes do you smoke a week? Have you use…	Cigarettes; Cannabis
1455	Pratt 2021	Testing the Feasibility and Acceptability of a Religiously-Tailored Text Messaging Intervention to Reduce Smoking Among Somali Muslim Men During Ramadan	Consensus	Testing the Feasibility and Acceptability of a Religiously-Tailored Text Messaging Intervention to Reduce Smoking Among Somali Muslim Men During Ramadan	Rebekah Pratt PhD1, , Olamide Ojo-Fati MD, MPH2, Diana DuBois MA, MPH3, Kolawole Okuyemi MD, MPH4, Amanda L. Graham PhD5,6, , Sharif Mohamed BA7, Mark Janowiec3, Abdillahi Kahin BSW, Abdirahman Mahamud AAS, CHW2, Katelyn M. Tessier MS8, Andrew M. Busch PhD, LP2,9, Anne M. Joseph MD	2021	x			USA	City; Community	50	Mean age 40.8	Immigrant; People of a specific country of origin, namely; Other: Somali male immigrants		Exclusively migrant specific population(s)	The high prevalence of smoking is apparent among Somali immigrants in the United States, who overwhelmingly identify as Muslim (estimated prevalence of smoking among Somali men in Minnesota of around 44%). Smoking is generally considered a stigmatized behavior among Somali women, and this is reflected in a lower smoking prevalence of around 4%. There may be benefits in applying an approach to smo…	Somali Muslim men who smoke were recruited through a community partner (Wellshare International, Minneapolis) who made contacts with potential participants in mosques, social gatherings, and coffee shops in Minneapolis, Minnesota.	Yes	The objective of this study was to gain knowledge about the acceptability and feasibility of developed text-messaging intervention to reduce or stop smoking by Somali Muslim men during Ramadan. Seventy-eight text messages were delivered (2/day); approximately half were religiously tailored and the rest were standard text messages about the risks of smoking and benefits of quitting from the QuitNo…	Country or community of origin; Social dynamics (stigma, cultural practice/rituals); Sex/gender (male vs female)	Attitudes and behaviours	Exclusively on smoking	Behaviours: Smoking Baseline data included 24-hour quit attempts in the past year, average number of cigarettes smoked per day (CPD), age of smoking initiation, time to first cigarette, menthol cigarette use, and a brief assessment of smoking urges. Motivation was assessed through in- struments asking about the importance of quitting and confidence to quit, measured on a 10 point scale (one was n…	Cigarettes; Menthol cigarettes
1454	Pratt 2020	Text Message Support for Smoking Cessation During Ramadan: A Focus Group Study With Somali Immigrant Muslim Men	Consensus	Text Message Support for Smoking Cessation During Ramadan: A Focus Group Study With Somali Immigrant Muslim Men	Rebekah Pratt PhD1, , Olamide Ojo-Fati MD, MPH2, Asma Adam BS3, Hiba Sharif MN4, Abdillahi Kahin BSW5, Abdirahman Mahamud AAS5, Diana DuBois MIA, MPH5, Sharif Mohamed BA6, Kola Okuyemi MD, MPH7, Amanda L. Graham PhD8, , Anne Joseph MD	2020		x		USA	City; Community	37	18+	Immigrant; People of a specific country of origin, namely; Other: Somali male immigrants		Exclusively migrant specific population(s)	Culturally tailored and accessible smoking cessation tools are needed to address high rates of smoking in the Somali immigrant community. Such tailoring could draw on strengths in the community such as the importance of faith, which has been shown to be important in Somali community cancer prevention efforts. This research explored the views of Somali men on the potential of a text message interv…	were recruited in-person from community settings by bilingual Somali outreach workers	No		Country or community of origin; Social dynamics (stigma, cultural practice/rituals); Sex/gender (male vs female)	Attitudes and behaviours	Exclusively on smoking	Attitudes: Exploring experiences of attempting to quit smoking during Ramadan, views on cessation text messages focusing on health and faith, and views on the relationship between faith and smoking. Behaviours: Self-reported attempts to quit smoking and smoking rate (number of cigarettes per day), as well as smoking during Ramadan	Cigarettes
1451	Piperidi 2022	The Association of Dietary Habits and Lifestyle Characteristics with Successful Aging among Older Greek Origin Individuals Living in France, Canada, and Greece: The Epidemiological Mediterranean Islands Study (MEDIS)	Consensus	The Association of Dietary Habits and Lifestyle Characteristics with Successful Aging among Older Greek Origin Individuals Living in France, Canada, and Greece: The Epidemiological Mediterranean Islands Study (MEDIS)	Alexandriani Piperidi, Alexandra Foscolou, Konstantina Kouki, Ioanna Moussikoudi-Hatterer, Anastasios Papalazarou, Stefanos Tyrovolas, Evangelos Polychronopoulos, Labros S. Sidossis & Demosthenes Panagiotakos	2021	x			Greek islands, France, and Canada	Country; City	2434	65+	Immigrant; People of a specific country of origin, namely; Other: Greek immigrants		Migrant and other population(s)	Taking into account the aforementioned and the lack of current data regarding differences in successful aging between residents of Greece and Greeks of Diaspora, living in Canada and Marseille, it is necessary to carry out a research in order to find out the main factors that contribute to these differences. Both countries (France and Canada) have many Greeks of Diaspora and as far as France is c…	Between 2005 and 2020, a random population-based, multistage sampling scheme was applied to voluntarily enroll older men and women.	No		Country or community of origin; Other: Area of living	Only behaviours	On a topic not related to smoking, where smoking is only recorded as part of participant health profile, for example.	Behaviours: Only prevalence, smoking status was evaluated following standard procedures for observational studies; Current smokers were defined as smokers of tobacco at the time of the interview. Former smokers were defined as those who previously smoked, but had not done so for a year or more. Current and former smokers were further classified as ever smokers.	Other: Smoking not specifically defined.
1450	Pineiro 2018	Systematic Transcreation of Self-Help Smoking Cessation Materials for Hispanic/Latino Smokers: Improving Cultural Relevance and Acceptability	Consensus	Systematic Transcreation of Self-Help Smoking Cessation Materials for Hispanic/Latino Smokers: Improving Cultural Relevance and Acceptability	Bàrbara Piñeiro, Diana R. Díaz,Luis M. Monsalve,Ursula Martínez,Cathy D. Meade,Lauren R. Meltzer,Karen O. Brandon,Marina Unrod, Thomas H. Brandon, and Vani N. Simmons	2018		x		USA	Community	43	18-68	Foreign-born	Those representing diverse countries of origin, described as foreign-born, and immigrants.	Exclusively migrant specific population(s)	prior research has demonstrated an increased probability of smoking among Hispanics/Latinos who were born in the US, particularly women. Although Hispanics/Latinos smoke fewer cigarettes and are more likely to be non-daily smokers, the leading causes of death among this population are smoking-related ( ).Cancer and heart disease are the first and second leading causes of death, respectively among…	"We recruited bilingual smokers via newspaper advertisements, flyers, and health care provider referrals."	Yes	"This study describes the steps involved in “transcreating” an existing validated English- language self-help smoking cessation intervention, titled Forever Free Stop Smoking for Good (SSFG), for smokers who prefer to receive health information in Spanish. The SSFG intervention is comprised of 10 booklets and 9 supportive My Story pamphlets, both designed to assist current smokers with initial ce…	Country or community of origin; Socioeconomic status (poverty, education, employment); Social dynamics (stigma, cultural practice/rituals); Acculturation; Other: Stressors related to immigrants experience, such as language, transportation, lack of community, knowledge of the law etc.	Attitudes and behaviours	Exclusively on smoking	Attitudes and Behaviours: A array of themes were explored in relation to smoking cessation - role of familism, religion and spirituality, triggers for smoking, stressors related to the immigration experience, negative perceptions about pharmacotherapy for smoking cessation, and the design of the smoking cessation design materials.	Other: Smoking not specifically defined
1448	PazCastro 2021	An adapted smoking-cessation intervention for Turkish-speaking migrants in Switzerland: Predictors of smoking outcomes at one-year follow-up	Consensus	An adapted smoking-cessation intervention for Turkish-speaking migrants in Switzerland: Predictors of smoking outcomes at one-year follow-up	Raquel Paz Castro, Michael P. Schaub, Corina Salis Gross	2021	x			Switzerland	Community	478	>18	Migrant; People of a specific country of origin, namely; Other: Turkish-speaking migrants		Other: Exclusively migrant populations	Migrant populations usually report higher smoking rates, as evident in certain European countries like Switzerland. Among such migrant populations, Turkish- and Kurdish-speaking migrants are often overrepresented in various countries.	The typical procedure was to initially hold an informative talk in Turkish at clubhouses or organizations of the Diaspora in Switzerland to inform all interested persons about the hazards of smoking. Subjects were also personally recruited at avariety of events within the Turkish-speaking community in Switzerland (e.g., clubhouses, mosques) with culturally-sensitive posters and flyers. Further, p…	No		Country or community of origin; Socioeconomic status (poverty, education, employment); Sex/gender (male vs female); Neighborhood residence (Community access to health care); Other: Fagerström	Only behaviours	Exclusively on smoking	Behaviours: Pre/post Cessation course questionnaire was given out to participants to evaluate the smopking status and frequency, amount of quit atttempts and the duration of them, use of pharmacotherapy for quitting and smoke-free homes, smoking reduced in own peers and continuing tobacco-related activities at a mosque/club. Approximately fifty percent of the Turkish-speaking migrants who partici…	Cigarettes
1446	Patel 2018	Contextual Factors Related to Conventional and Traditional Tobacco Use Among California Asian Indian Immigrants	Consensus	Contextual Factors Related to Conventional and Traditional Tobacco Use Among California Asian Indian Immigrants	Minal Patel, Ritesh Mistry, Annette E. Maxwell, Hozefa A. Divan, William J. McCarthy	2017	x			USA	Region	2140	18-88	Immigrant		Exclusively migrant specific population(s)	Asian men are more likely to use conventional tobacco products than Asian women because most Asian cultures consider female smoking to be socially unacceptable [16–18]. The risk of any form of tobacco use increases among Asian immigrant women as they accultur-ate to the more lenient U.S. cultural norms with respect to female tobacco use . However, tobacco use among Asian immigrant men typically d…		No		Socioeconomic status (poverty, education, employment); Subjective individual factors (social identity, behavioural factors); Sex/gender (male vs female); Neighborhood residence (Community access to health care); Acculturation; Other: Religiosity	Only behaviours	Drawing correlations between smoking and other factors, such as alcohol consumption	Behaviours CTU - conventional tobacco use, TTU - traditional tobacco use Prevalence Sample characteristics and differences by gender Ever use of conventional tobacco products (CTU) (%) Ever use of traditional tobacco products (TTU) (%) Past 30-day use of conventional tobacco products (CTU) (%) Past 30-day use of traditional tobacco products (TTU) (%) First use of CTU before immigration (n=303) Fi…	Cigarettes; Oral tobacco (e.g. snus); Other: Bidi
1445	Patel 2019	Understanding of cardiovascular disease risk factors among Bangladeshi immigrants in New York City	Consensus	Understanding of cardiovascular disease risk factors among Bangladeshi immigrants in New York City	Mihir Patel, Carla Boutin-Foster & Erica Phillips	2017	x			USA	City	152	18 and 75	Immigrant; People of a specific country of origin, namely; Other: Bangladeshis		Migrant and other population(s)	The United States has a growing South Asian population. Over the last decade, South Asians have become the 2nd most populous Asian ethnic group, behind Chinese Amer- icans. Of these, Bangladeshis had one of the highest growth rates (149%) from 2000 to 2009 (Hoeffel et al. 2012). However, among South Asians, Bangladeshis have also been found to have the earliest average age of first myocardial inf…		No		Country or community of origin	Only knowledge	On a topic not related to smoking, where smoking is only recorded as part of participant health profile, for example.	Knowledge: Identifying smoking as a risk factor for CVD	Other: Smoking not specifically defined
1444	Pampel 2020	Smoking Among Immigrant Groups in the United States: Prevalence, Education Gradients, and Male-to-Female Ratios	Consensus	Smoking Among Immigrant Groups in the United States: Prevalence, Education Gradients, and Male-to-Female Ratios	Fred Pampel PhD, Myriam Khlat PhD, , Damien Bricard PhD, Stéphane Legleye PhD	2019	x			USA	Country	365,404	25-70 years	Immigrant; Foreign-born	Immigrants defined as foreign-born	Migrant and other population(s)	Studies of smoking among immigrant groups in the United States have been common, often focusing on the healthy immigrant effect. However, studies of disparities in smoking across diverse immigrant groups are rare. In one systematic review of 19 studies of accultur- ation and smoking among immigrants in the United States,13 14 fo- cused only on Asian Americans, typically from one country such as C…		No		Country or community of origin; Sex/gender (male vs female); Acculturation	Only behaviours	Exclusively on smoking	Behaviours: Only prevalence, "The outcome measure is “currently smokes cigarettes, either daily or some days."	Cigarettes
1443	Onigbogi 2015	Exploring cigarette use among male migrant workers in Nigeria	Consensus	Exploring cigarette use among male migrant workers in Nigeria	Olanrewaju Olusola Onigbogi, David Karatu, Sarafa Sanusi, Rebekah Pratt, Kolawole Okuyemi	2015		x		Nigeria	Region	24	17 and 63	Migrant; Other: Migrants from northern Nigeria		Exclusively migrant specific population(s)	Although, there is limited knowledge about the use of mentholated cigarettes by Blacks outside the U.S. As the country with a largest population of black persons and with its multi-ethnic population, Nigeria creates a unique opportunity to learn more about how use of mentholated is associated with smoking patterns, nicotine dependence, and smoking cessation.	Convenience sample of residents of Idi-Araba, Lagos	No		Socioeconomic status (poverty, education, employment); Other: Ethnicity, marital status, age	Only knowledge; Only attitudes; Only behaviours	Exclusively on smoking	Attitudes and Behaviours: (a)Reasons for initiating and continuing to smoke cigarettes (b) Factors affecting brand choices; (c) Barriers to quitting Knowledge: (d) Effect of smoking mentholated cigarette brands.	Menthol cigarettes
1442	Oda 2021	Examining Trends of Cigarette Smoking Amongst Syrian Refugees During Their First Two Years in Canada	Consensus	Examining Trends of Cigarette Smoking Amongst Syrian Refugees During Their First Two Years in Canada	Anna Oda · Carolyn Beukeboom · Jonathan Bridekirk · Ahmed Bayoumi · Michaela Hynie · SyRIA.lth team	2021	x			Canada	Community	1794	Mean of 38	Refugee		Exclusively migrant specific population(s)	Between 2015 and 2019, more than 44,000 Syrian refugees were resettled in Canada [1]. The use of tobacco is a seri- ous problem in the Mediterranean Region with Syria being amongst the top ten countries with the highest prevalence of tobacco smoking in the world [2, 3]. Globally, tobacco smoking is the leading preventable cause of death and disa- bility related to cardiovascular diseases, respira…	Data were collected in the first two years of a longitudinal study on Syrian refugee integration in Canada (SyRIA.lth)	No		Socioeconomic status (poverty, education, employment); Sex/gender (male vs female); Other: Number of months in Canada, attendance of language classes, perceived physical health, stress and depression, or post-traumatic stress disorder scores.	Only behaviours	Exclusively on smoking	Behaviours: Only prevalence: "Smoking behaviour questions were adapted from the Canadian Community Health Survey (CCHS) including: “do you smoke cigarettes?”, “how many times per day?”, and “have you received any recommendations from a health-care professional in Canada to change your behaviour around smoking?”. We used Statistics Canada definitions of tobacco use as non-smoker: no cigarettes; li…	Cigarettes
1441	Nierkens 2013	Reach and effectiveness of a community program to reduce smoking among ethnic Turkish residents in Rotterdam, the Netherlands: a quasi-experimental design	Consensus	Reach and Effectiveness of a Community Program to Reduce Smoking Among Ethnic Turkish Residents in Rotterdam, the Netherlands: A Quasi-Experimental Design	Vera Nierkens , Ph.D. , Anton E. Kunst , Ph.D. , Hein De Vries , Toon A. J. Voorham , Ph.D. , & Karien Stronks , Ph.D.	2013	x			Netherlands	City	777	Between 18 and 60	People of a specific country of origin, namely; Other: Turkish community		Exclusively migrant specific population(s)	In the Netherlands, smoking prevalence is high among Dutch Turkish immigrants: S moking prevalence in the 35 – 54 group was 60% in men and 30% in women ( Nierkens et al., 2006 ), and 44% in second generation young women (Hosper, Nierkens, Nicolaou, & Stronks, 2007 ; Troe et al., 2008 ). In addition, smoking is still the norm among Turkish men and awareness about health risks and their intention t…	In 2005, two random samples of the general Turkish population including both smokers and nonsmokers were drawn from the municipal population registers in Rotterdam and Utrecht. Turkish people were defi ned as people who were born in Turkey or had at least one parent who was born in Turkey. Turkish respondents were selected from the municipal registers using a simple randomization procedure of the…	Yes	The aim of the intervention was to change the psychosocial determinants of smoking cessation , including attitudes, subjective norms , and selfefficacy, and eventually to increase quit attempts and quitting.	Socioeconomic status (poverty, education, employment); Sex/gender (male vs female)	Attitudes and behaviours	Other: Exclusive focus on smoking	Behaviours: “ Smoking behavior ” was measured by the question “ Do you ever smoke? ” Respondents were classified as smokers, ex-smokers and never-smokers according to WHO standards ( Mudde, Willemsen, Kremers, & De Vries, 2000 ). “ Seven days abstinence ” was used to measure the number of quitters, defined by those smokers at pretest who reported at posttest not having smoked for the previous 7 d…	Other: Smoking not specifically defined
1440	Nguyen 2012	Cigarette smoking and drinking behavior of migrant adolescents and young adults in Hanoi, Vietnam	Consensus	Cigarette Smoking and Drinking Behavior of Migrant Adolescents and Young Adults in Hanoi, Vietnam	Liem T. Nguyena, Zarah Rahmanb, Mark R. Emersonc, Minh H. Nguyend, and Laurie Schwab Zabin	2012	x			Vietnam	City	4550	15-24	Migrant		Other: Exclusively migrant populations	Migration can have both positive and negative impacts on health. Migrants, especially rural to urban migrants, often experience lifestyle changes and gain access to services that result in improved health, while at the same time they may be exposed to new risks, hazards and stresses. Previous studies have largely found that migrants face significant psychological and social stress due to unstable…	This study utilized from a 2006 cross-sectional survey of 17,016 male and female, married and unmarried adolescents and young adults, aged 15–24, conducted in urban Hanoi, Shanghai and Taipei and their surrounding rural areas by a team of researchers from the Johns Hopkins Bloomberg School of Public Health, the Hanoi Institute for Gender and Women’s Studies, the Population and Health Research Cen…	No		Socioeconomic status (poverty, education, employment); Lifestyle factors (alcohol); Sex/gender (male vs female); Other: Peer behaviors, psychological health	Only behaviours	Other: Drawing correlations between smoking and other factors, such as alcohol consumption, or mental health	only prevalence: For smoking, those who have smoked at least one cigarette during the period 30 days prior to the time of interview are recorded as current (cigarette) smokers and the rest are recorded as non-smoker.	Cigarettes
1439	Nguyen 2018	Nicotine and addiction beliefs and perceptions among the US-born and foreign-born populations	Consensus	Nicotine and addiction beliefs and perceptions among the US-born and foreign-born populations	Anh B. Nguyen, Xiaoquan Zhao, Leah Hoffman, Aura Lee Morse, and Janine Delahanty	2018	x			USA	Country	5474	18 years or older	Foreign-born		Migrant and other population(s)	Findings on foreign-born health vary across health outcomes, demographics, socioeconomic status, and other cultural factors. However, many studies have reported the socalled “healthy immigrant effect,” with foreign-born individuals showing better health outcomes compared to their US-born counterparts. A similar pattern is also found in tobacco use studies as foreign-born individuals generally dis…		No		Country or community of origin; Socioeconomic status (poverty, education, employment); Sex/gender (male vs female); Acculturation; Other: Race/ethnic identity, age, marital status	Only knowledge; Only attitudes; Only behaviours	Exclusively on smoking	Knowledge and Attitudes: Beliefs and perceptions about nicotine and addiction—Three items assessed nicotine beliefs: “Nicotine is the main substance in tobacco that makes people want to smoke,” “The nicotine in cigarettes is the substance that causes most of the cancer caused by smoking,” and “Addiction to nicotine is something that I am concerned about.” Response categories included Strongly dis…	Cigarettes; Other: Nicotine
1438	Newbold 2012	Disaggregating Canadian immigrant smoking behaviour by country of birth	Consensus	Disaggregating Canadian immigrant smoking behaviour by country of birth	K. Bruce Newbold, David Neligan	2012	x			Canada	Country	400,000	12 and over	Immigrant		Migrant and other population(s)	Given that immigrants may be more likely to settle in deprived areas, they may be at greater risk for the negative effects of living in a deprived area (Glazier et al., 2004; Pearce & Dorling, 2010). The central theme to these area level studies is the idea of deprivation or disadvantage (i.e., Duncan et al., 1999; Reijneveld, 1998). Deprivation is also seen as contributing to reduced physical an…	Three cycles of the Canadian Community Health Survey (CCHS).	No		Country or community of origin; Sex/gender (male vs female); Other: Recency of arrival,	Only behaviours	Exclusively on smoking	Behaviours: Only prevalence, whether individuals identified themselves as current smokers (including cigarettes, cigars, pipes or any other smoked tobacco products) and who responded that they smoke daily, non-daily, or occasionally. Non-smokers were those individuals who replied that they did not smoke at all.	Cigarettes; Pipe tobacco; Other: Smoking defined as including cigarettes, cigars, pipes, or any other smoked tobacco products
1437	Nelson-Peterman 2015	Long-Term Refugee Health: Health Behaviors and Outcomes of Cambodian Refugee and Immigrant Women	Consensus	Long-Term Refugee Health: Health Behaviors and Outcomes of Cambodian Refugee and Immigrant Women	Jerusha L. Nelson-Peterman, Robin Toof, Sidney L. Liang, Dorcas C. Grigg-Saito	2015	x			USA	Community	160	35-60	Immigrant; Refugee; People of a specific country of origin, namely; Other: Cambodia		Exclusively migrant specific population(s)	Information on contributors to refugee health postresettlement and on targeted ways to improve refugee health may help refugee agencies, policy makers, educators, and service providers identify health promoters and stressors and improve community health.	Our study of Cambodian women 35 to 60 years old (YO) in Lowell was conducted in 2007-2008 by the Cambodian Mutual Assistance Association of Greater Lowell, Inc., and the Lowell Community Health Center in conjunction with the U.S. Centers for Disease Control and Prevention (CDC) Cambodian Community Health 2010 program. Participants were randomly selected from a list of Cambodian households in Lowe…	No		Country or community of origin; Socioeconomic status (poverty, education, employment); Sex/gender (male vs female); Acculturation; Other: marital status, years living in the US, health measures (physical activity, BMI, smoking, depression)	Only behaviours	On a topic not related to smoking, where smoking is only recorded as part of participant health profile, for example.	behaviours: prevalence (currently smoking, currently chewing betel	Oral tobacco (e.g. snus); Other: "smoking" without further specification
1436	Nakajima 2022	Acculturation Style Is Associated with Stress and Tobacco Use among East African Immigrants	Consensus	Acculturation Style Is Associated with Stress and Tobacco Use among East African Immigrants	Motohiro Nakajima, Abdul Sero, Shamso Jama, Sara Habte, Sartu Taha, Hileena Habte, Gemechu Mekonnen, Iman Geleto, Stephan Bongard & Mustafa al’Absi	2022	x			USA	Community	376	18-93	Immigrant; Foreign-born; People of a specific country of origin, namely; Other: Ethiopia, Somalia	integrated, separated, assimilated and marginalized immigrants	Exclusively migrant specific population(s)	One gap in the current literature is that most studies examining the link between accul- turation styles, ongoing stress, and substance use focused on Hispanic or Asian immigrants. No study has systematically examined this relationship among U.S. East African immigrants.	Recruitment was completed in our partner community organizations through their social networks, local malls, adult day care centers, and residential areas.	No		Country or community of origin; Social dynamics (stigma, cultural practice/rituals); Acculturation; Other: depression/psychosocial stress screening (PHQ-9)	Only behaviours	Drawing correlations between smoking and other factors, such as alcohol consumption	behaviors: lifetime tobacco use (yes/no), current tobacco use (yes/no), Fagerström Test for Nicotine Dependence (FTND; Heatherton et al. 1991; six items about the respondent's smoking-related behavior),	Cigarettes; E-Cigarettes (vapes); Waterpipe/shisha; Other: included were all tobacco products, checked marks = listed as examples
1435	Mukherjea 2012	Social and cultural influences on tobacco-related health disparities among South Asians in the USA	Consensus	Social and Cultural Influences on Tobacco-Related Health Disparities among South Asians in the United States	Arnab Mukherjea, Patricia A. Morgan, Lonnie R. Snowden, Pamela M. Ling, Susan L. Ivey	2012		x		USA	Country	88	20-65	People of a specific country of origin, namely; Other: South Asians (India, Bangladesh, Pakistan, Sri Lanka)		Migrant and other population(s)	Disparities in tobacco prevalence and disease among diverse populations are increasing, disproportionately affecting low- and middle-income nations, and racial/ethnic minorities in developed countries.	Potential respondents were recruited using a variety of strategies, including posted flyers in concentrated South Asian venues, solicitation through community-based organizations, invitations on electronic listservs with large South Asian membership, and announcements on ethnic media.	No		Country or community of origin; Subjective individual factors (social identity, behavioural factors); Sex/gender (male vs female); Other: duration of residence in the US	Only knowledge; Only attitudes; Only behaviours	Exclusively on smoking	behaviours: used products, consumption setting (e.g. hidden) knowledge: health consequences of tobacco use attitudes: Social and cultural value of tobacco use (e.g. traditional and customary aspects of ethnicity)	Waterpipe/shisha; Oral tobacco (e.g. snus); Other: Bidi
1434	Mukherjea 2018	Moving toward a true depiction of tobacco behavior among Asian Indians in California: Prevalence and factors associated with cultural smokeless tobacco product use	Consensus	Moving Towards a True Depiction of Tobacco Behavior among Asian Indians in California: Prevalence and Factors Associated with Cultural Smokeless Tobacco Product Use	Arnab Mukherjea, Mary V. Modayil, Elisa K. Tong	2018	x			USA	Region	1616	>= 18 years	People of a specific country of origin, namely; Other: India	Asian Indian born in the US, Asian Indian born in India, Asian Indian born in another country	Exclusively migrant specific population(s)	Asian Indians in the US exhibit disproportionate burdens of oral cancers and cardiovascular disease, potentially linked to smokeless tobacco. However, little is known about use of cultural smokeless tobacco (CST) products among this population.	The 2004 California Asian Indian Tobacco Use Survey (CAITUS) was the first statewide effort to gather data on CST products. The authors had no involvement in sampling, instrument development, or exclusion of particular subgroups. Detailed methodological documentation is available elsewhere.	No		Country or community of origin; Socioeconomic status (poverty, education, employment); Social dynamics (stigma, cultural practice/rituals); Subjective individual factors (social identity, behavioural factors); Sex/gender (male vs female); Acculturation; Other: age	Only behaviours	Exclusively on smoking	behaviors: prevalence cultural smokeless tobacco use (current use (every day or some days), never users), cigarette use (current use (every day or some days), never smokers (<100 lifetime cigarettes)	Cigarettes; Oral tobacco (e.g. snus)
1433	Mou 2013	Tobacco smoking among migrant factory workers in Shenzhen, China	Consensus	Tobacco Smoking Among Migrant Factory Workers in Shenzhen, China	Jin Mou , M.P.H., Gracia Fellmeth, Sian Griffi , Martin Dawes, Jinquan Cheng	2012	x			China	City	4,088	16-59	Migrant		Exclusively migrant specific population(s)	Although an initial healthy migrant effect has been described in migrant populations the risk of poor health appears to rise with increasing length of migration in a “ paradox of assimila- tion ” . Globally , this has been attributed to contextual and situational factors including poorer working and living environments, less stability, and the adaptation to new traditions, lifestyles , and pace o…	The sampling frame consisted of the 2008 Shenzhen Tax Bureau list of all factories in the municipality. Of factories contacted , 75.9% agreed to partici- pate.	No		Socioeconomic status (poverty, education, employment); Lifestyle factors (alcohol); Sex/gender (male vs female); Acculturation	Only behaviours	Exclusively on smoking	Behaviour - Prevalence Current Smoking (Yes/No, Frequency, average number of cigarettes per day) Ever smoked (Yes, No)	Cigarettes
1432	Morawa 2018	Health-Related Lifestyle Behavior and Religiosity among First-Generation Immigrants of Polish Origin in Germany	Consensus	Health-Related Lifestyle Behavior and Religiosity among First-Generation Immigrants of Polish Origin in Germany	Eva Morawa and Yesim Erim	2018	x			Gemany	Country	257	18-84	Immigrant; Other: Polish immigrants		Migrant and other population(s)	Health-related lifestyle behaviors such as smoking, alcohol consumption, physical inactivity and obesity are major cardiovascular risk factors. Previous studies have mostly demonstrated a favorable association between religiosity and these cardiovascular risk factors; however, no studies have investigated this relationship in Polish immigrants.	The recruitment took place in Germany (immigrants of Polish origin) and in Poland (autochthone Poles). In Germany, participants were recruited in centers in the Ruhr area (North Rhine Westphalia, West Germany) where Polish communities had been established, e.g., after Polish language mass, in religious and cultural groups in Polish churches, in non-religious places promoting Polish culture as wel…	No		Socioeconomic status (poverty, education, employment); Subjective individual factors (social identity, behavioural factors); Other: Religiosity, mental health, marital status, language proficiency, length of residence	Only behaviours	Other: Smoking was analysed as part of other Health-Related Lifestyle Behaviors	* Prevalence of cigarette smoking (current smoker yes, no) * Predictors of Health-Related Lifestyle Behaviors (odds ratio for smoking)	Cigarettes
1431	Mohammadnezhad 2015	Understanding socio-cultural influences on smoking among older Greek-Australian smokers aged 50 and over: facilitators or barriers? A qualitative study	Consensus	Understanding Socio-cultural Influences on Smoking among Older Greek-Australian Smokers Aged 50 and over: Facilitators or Barriers? A Qualitative Study	Masoud Mohammadnezhad, George Tsourtos, Carlene Wilson, Julie Ratcliffe, Paul Ward	2015		x		Australia	City	20	50-79	Other: Greek Australians	Greek Australians - place of birth not recorded	Migrant and other population(s)	Despite the decrease in the prevalence of smoking in the Australian population over the past two decades, smoking rates for some non-English-speaking background (NESB) groups remain high. Greeks form an important ethnic group in Australia; Greek is the second most commonly spoken language at home in Australia	The Greek Orthodox Community Centre of South Australia (GOCSA) acted as the centre for recruiment of participants. Smokers who met the inclusion criteria were invited to participate in the study. Those who either attended the centre as vistors or who worked as staff were included.	No		Socioeconomic status (poverty, education, employment); Sex/gender (male vs female); Acculturation	Attitudes and behaviours	Exclusively on smoking	Attitudes Who were the supporters of or barriers to cessation (Family Members, Friends, Greek Orthodox Community Centre Physician) Behaviours Age of Smoking Initiation, Years of Smoking, Mean Number of Cigarettes per day, Approximate Starting Time after Waking Up, Number of Quitting attempts, Longest Episode of Quitting	Cigarettes
1430	Mistry 2021	Perceived Change in Tobacco Use and Its Associated Factors among Older Adults Residing in Rohingya Refugee Camps during the COVID-19 Pandemic in Bangladesh	Consensus	Perceived Change in Tobacco Use and Its Associated Factors among Older Adults Residing in Rohingya Refugee Camps during the COVID-19 Pandemic in Bangladesh	Sabuj Kanti Mistry, ARM Mehrab Ali, Uday Narayan Yadav, Md. Nazmul Huda, Saruna Ghimire, Md. Ashfikur Rahman , Sompa Reza, Rumana Huque and Muhammad Aziz Rahman	2021	x			Bangladesh	Community	416	60 and above	Refugee		Exclusively migrant specific population(s)	Older adults are particularly subjected to behavioural risk factors, including tobacco consumption, due to many factors such as education, culture, and mental health condi- tions [18,19], predisposing them to increased chronic illnesses [20,21]. Older adults from the refugee background may be particularly vulnerable to increased mental health conditions during this pandemic [22] with a possible i…	ata were electronically recorded in Survey CTO mobile app (Dobility, Inc., Washington, DC, USA) (https://www.surveycto.com/, accessed on 13 November 2021) by two surveyors who were local residents of Cox’s Bazar, fluent in Rohingya dialects, and had previous experience in administering health surveys using electronic platforms. Prior to data collection, the data collectors were trained extensivel…	No		Subjective individual factors (social identity, behavioural factors); Neighborhood residence (Community access to health care); Other: family size, concern about COVID-19, overwhelmed by COVID-19, marital status, living arrangement, concern about COVID-19, frequency of communication during COVID-19, difficulty getting food during COVID-19, Difficulty getting medicine during COVID-19, Difficulty r…	Only behaviours	Exclusively on smoking	Behaviour: The outcome variable of this study was the perceived change in tobacco use among current tobacco users (smoking any tobacco products or using any smokeless tobacco (SLT) within 30 days of the survey) [26] during the COVID-19 pandemic. We asked the participants if they had noted any changes in their tobacco use patterns during the COVID-19 pandemic compared to that of before the pandemi…	Cigarettes; Oral tobacco (e.g. snus)
1429	Meshefedjian 2014	Disparities in lifestyle habits and health related factors of Montreal immigrants: is immigration an important exposure variable in public health?	Consensus	Disparities in Lifestyle Habits and Health Related Factors of Montreal Immigrants: Is Immigration an Important Exposure Variable in Public Health?	Garbis A. Meshefedjian, Viviane Leaune, Marie-E` ve Simoneau, Myle`ne Drouin	2014	x			Canada	Country	1,500,000	18+	Immigrant		Migrant and other population(s)	In Canada, immigration status presents a particularly challenging population characteristic influencing prevalence of diseases because Canada is an immigrant-receiving country.		No		Socioeconomic status (poverty, education, employment); Lifestyle factors (alcohol)	Only behaviours	On a topic not related to smoking, where smoking is only recorded as part of participant health profile, for example.	Behaviour - just prevalence Table 2 Distribution of socio-demographic variables, lifestyle habits and health related factors according to the immigration status of 18 year and older population Lifestyle habits: Smoking status (current smoker)	Cigarettes; Menthol cigarettes; Oral tobacco (e.g. snus)
1428	Mehra 2020	Afghan Frontier: Understanding Tobacco Practices among Migrant Population in India	Consensus	Afghan Frontier: Understanding Tobacco Practices among Migrant Population in India	Rashmi Mehra, Vikrant Ranjan Mohanty, Aswini Y B, Karn Mehra, Shivam Kapoor	2020	x			India	Country	127	mean age of 33.14±11.59 years	Migrant; People of a specific country of origin, namely; Other: Afghan migrants		Exclusively migrant specific population(s)	In India, due to better implementation of the WHO FCTC, there is heavy taxation, enforced health warnings and stricter regulation on tobacco use. This could possibly act as a deterrent or barrier to tobacco use among the Afghan migrants pushing them to resort to either cessation or other means to hold on to their tobacco practices while in India. It has been suggested that among determinants of s…	A local Afghan community leader who had been residing in India for 15 years helped us penetrate into the sceptical and closed local Afghan community. To avoid selection bias, participants were not recruited from healthcare facilities or physician practices. Subsequently, in the five randomly selected cafes/restaurants, sampling of customers was done by randomly selecting the ones to be interviewe…	No		Country or community of origin; Social dynamics (stigma, cultural practice/rituals); Sex/gender (male vs female); Other: Current tobacco control policies in place	Only knowledge; Only attitudes; Only behaviours	Exclusively on smoking	Behaviour: Types of tobacco products used Barriers for tobacco use in India, asking friends to bring along tobacco, carrying along from traveling, buying from shops selling Afghan goods Attitude: Barriers to quitting tobacco among migrant Afghan tobacco users (such as fear of loosing friends, or fear of withdrawal symptoms) Knowledge: "I am not aware of the ill effects of tobacco" or "I don't kno…	Cigarettes; Waterpipe/shisha
1427	Mao 2018	A Qualitative Study on Chinese Canadian Male Immigrants' Perspectives on Stopping Smoking: Implications for Tobacco Control in China	Consensus	A Qualitative Study on Chinese Canadian Male Immigrants’ Perspectives on Stopping Smoking: Implications for Tobacco Control in China	Aimei Mao, PhD1, Joan L. Bottorff, PhD2,3, John L. Oliffe, PhD4, Gayl Sarbit, PhD2, and Mary T. Kelly, MSc2	2018		x		Canada	Country	22	28-46	Immigrant; Other: China		Exclusively migrant specific population(s)	Contrary to smokers in China, Chinese men outside the country have been labeled “model” immigrants in reducing or stopping their smoking after migrating to a country or region with low smoking rates	Participants were recruited through bilingual advertisements that were distributed to Chinese organizations in the lower mainland of British Columbia, Canada, and Chinese online forums in Canada. The Chinese forums were parts of Chinese websites in Canada, covering various aspects of life	No		Socioeconomic status (poverty, education, employment); Social dynamics (stigma, cultural practice/rituals)	Attitudes and behaviours	Exclusively on smoking	Behaviour Amount smoked: (≤10/day, 10-20/day, >20/day, Quit smoking) Attitudes/Behaviours Results (from interviews) Perception of Stigma as Motivation Compliance with Smoking Bans in Public Places Reduced Social Function of Smoking in Canadian Culture Impact of Graphic Health Messages on Cigarette Packages	Cigarettes
1426	Mao 2017	Chinese immigrant men smokers' sources of cigarettes in Canada: A qualitative study	Consensus	Chinese immigrant men smokers’ sources of cigarettes in Canada: A qualitative study	Aimei Mao, Joan L. Bottorff, John L. Oliffe, Gayl Sarbit and Mary T. Kelly	2017		x		Canada	Country	22	28 to 46	Immigrant		Exclusively migrant specific population(s)	Chinese male smokers may experience challenges to their continued smoking after they immigrate to devel- oped countries, given the economic difficulties they encounter, combined with the probability of higher priced cigarettes in the host country. Studies on Chinese immigrants’ smoking behaviors are limited. Several studies, mainly from the United States, report that Chinese immigrant smokers red…	Bilingual recruitment advertisements were distributed to Chinese organizations in the lower mainland of British Columbia, Canada and posted on Chinese online forums. The forums were publically accessible and hosted on websites in Canada with Chinese language to serve Chinese Canadian immi- grants. Potential participants were invited to contact the research team by telephone or email and then scre…	No		Country or community of origin; Social dynamics (stigma, cultural practice/rituals); Sex/gender (male vs female)	Attitudes and behaviours	Exclusively on smoking	Behaviour The interviews focused on changes in the participants’ smoking since immigration, exploring participants’ access to cigarettes. Interview questions included: “How has your life changed since you came to Canada?”; “How has your smoking changed since you came to Canada?” “How do you get your cigarettes in Canada?” Attitudes/perceptions What do you think of the differences in smoking pract…	Cigarettes; Other: Roll your own cigarettes
1425	Mao 2015	A qualitative study of Chinese Canadian fathers' smoking behaviors: intersecting cultures and masculinities	Consensus	A qualitative study of Chinese Canadian fathers’ smoking behaviors: intersecting cultures and masculinities	Aimei Mao, Joan L Bottorff, John L Oliffe, Gayl Sarbit, Mary T Kelly5	2015		x		Canada	Country	22	28-46	Immigrant		Exclusively migrant specific population(s)	In the US and Canada, a large and growing proportion of immigrants are from China. Chinese Canadians are the second largest visible minority group in Canada, here is evidence that immigration may influence reductions in smoking because the rate of smoking prevalence among Chinese immigrants appears to be much lower than their counterparts in China.	Bilingual recruitment ads were distributed to Chinese organizations in the lower mainland of British Columbia, Canada and posted on Chinese online forums.	No		Socioeconomic status (poverty, education, employment); Acculturation	Attitudes and behaviours	Exclusively on smoking	Behaviour/Attitudes Table 1 Demographics and smoking history of the participants Amount Smoked (<10/day, 10-20/day, >20/day, Quit Smoking) Table 2 Interview questions Experiences with smoking Tell me about your smoking (How is your smoking at home? Are there any rules on smoking in your home?, How is your smoking in your car? At work?, How has becoming a dad changed your smoking?) What helped you…	Other: Tobacco use/smoking not specifically defined
1424	Mao 2017	A Qualitative Study on Unassisted Smoking Cessation Among Chinese Canadian Immigrants	Consensus	A Qualitative Study on Unassisted Smoking Cessation Among Chinese Canadian Immigrants	Aimei Mao, Joan L. Bottorff,	2017		x		Canada	Country	22	28-46	Immigrant; People of a specific country of origin, namely; Other: Chinese		Exclusively migrant specific population(s)	China has the largest number of smokers in the world, with one in every three smokers in the world being Chinese (WHO, 2015). Smoking in China is redominantly a male behavior, with more than half of Chinese adult men smoking while less than 3% of women smoke (WHO, 2015). A limited number of studies have reported lower smoking prevalence and higher quit rates among Chinese Canadian immigrants comp…	Bilingual advertisements for recruitment were distributed to Chinese organizations in lower mainland in British Columbia, Canada, and put on Chinese online forums. The Chinese forums were parts of Chinese websites in Canada, covering various aspects of life. The websites were in Chinese language to serve Chinese Canadian immigrant	No		Socioeconomic status (poverty, education, employment); Subjective individual factors (social identity, behavioural factors); Lifestyle factors (alcohol)	Attitudes and behaviours	Exclusively on smoking	Attitudes/behaviors Table 2. The Interview Questions Related to Utilization of Cessation Assistance. : (Would you please tell me something about your smoking?, Which factors helped you quit smoking?, Which factors prevented you from quitting smoking?, How did you use the smoking cessation assistance in your attempts to quit smoking? Or why did you not want to use the cessation assistance? (If the…	Cigarettes
1423	Lorant 2016	A social network analysis of substance use among immigrant adolescents in six European cities	Consensus	A social network analysis of substance use among immigrant adolescents in six European cities	Vincent Lorant, Victoria Soto Rojas, Laia Bécares, Jaana M. Kinnunen, Mirte A.G. Kuipers, Irene Moor, Gaetano Roscillo, Joana Alves, Adeline Grard, Arja Rimpelä, PhD, Bruno Federico, Matthias Richter, Julian Perelman, Anton E. Kunst	2016	x			Belgium, Finland, Germany, Italy, the Netherlands, and Portugal	City	11015	14-16	Immigrant	first-generation migrants, second-generation migrants, and speaking another language at home and non-migrant	Migrant and other population(s)	Some have suggested that adolescents with a migration background are more likely than their counterparts without a migration background to adopt risky health behaviours (such as drinking alcohol and smoking cigarettes or marijuana) (Brindis et al., 1995; Delforterie et al., 2014; Prado et al., 2009; Walsh et al., 2014). However, other studies have found the opposite, reporting that adolescents wi…	In each city, schools were selected from the local register of schools and were approached to participate. Ethical approvals were obtained from national and local organisations. In each school, two grades, corresponding to 14-16 year-olds, were selected. All registered students in these grades were invited to fill in a written questionnaire about their social relationships in school, health behav…	No		Other: Network structural position	Only behaviours	Other: cigarette and cannabis use are part of analyses together with alcohol use	*smoking prevalence: last 30 days (at least one cigarette) *cannabis or marijuana prevalence: last 12 months ( two or three times a month or more)	Cigarettes; Cannabis
1422	Lo 2016	A systematic review on tobacco use among civilian populations affected by armed conflict	Consensus	A systematic review on tobacco use among civilian populations affected by armed conflic	Janice Lo, Preeti Patel, Bayard Roberts	2015	x			There were 39 selected studies, which were from the Croatia, Sweden, Bosnia and Herzegovina, Kosovo, Russia, UK, Serbia, Georgia, USA, Canada, Iraq, Israel, West Bank, Northern Uganda, Vietnam, Jordan, Lebanon, Syria, Gaza, New Zealond, Serbia, Nepal, Gaza, Liberia	Other	39 studies		Immigrant; Refugee	The review includes studies with several types of populations including also natives	Migrant and other population(s)	Refugees and IDPs are also now increasingly living in urban areas rather than camp and rural settings.17 The marketing and availability of tobacco products is much higher in urban areas than in rural ones. In addition, it is often more difficult for government and humanitarian agencies to identify and quantify these conflict-affected popula- tions in order to provide adequate health services		No		Other: exposure to armed conflict	Knowledge and behaviours; Attitudes and behaviours	Exclusively on smoking	* Knowledge and attitudes: - smoking makes you look cooler - smokers have more friends - smokers are more atractive - awarennes of negative health impact of smoking - smoking a stress relief, escape mechanism and response to the sense of emptiness caused by war - reasons for smoking - Knowledge, interests, reasons, motivations and barriers for cessation * Behaviours: - Smoking cessation rates - A…	Cigarettes; Waterpipe/shisha; Other: smokeless tobacco
1421	Liu 2015	Determinants of tobacco smoking among rural-to-urban migrant workers: a cross-sectional survey in Shanghai	Consensus	Determinants of tobacco smoking among rural-to-urban migrant workers: a cross-sectional survey in Shanghai	Yao Liu, Huijiang Song, Tianying Wang, Tianhao Wang, Hua Yang, Jian Gong, Yao Shen, Wei Dai, Jing Zhou, Shanzhu Zhu and Zhigang Pan	2015	x			China	City	5380	18-65	Migrant		Exclusively migrant specific population(s)	Migration from rural to urban areas necessitates alterations in social status and living conditions that result in behavioral adaptations to urban life. Migrant workers are more likely to take riskier jobs than Shanghai natives. These jobs involve heavy labor and low income, such as working in the manufacturing, construction industry or service sector. Migrants usually undertake more physical wor…	Between July and October 2012, rural-to-urban migrants were recruited by using a multistage systematic sampling procedure. According to the employment of migrant workers reported by the National Bureau of Statistics 2011 [14], six occupational clusters employed 83.7% of the rural-to-urban migrants in East China, including manufacturing, construction, hotels and restaurants, domestic service, whol…	No		Socioeconomic status (poverty, education, employment); Sex/gender (male vs female); Other: Age, Marital status, Duration of migration (years), number of migratory cities	Knowledge and attitudes; Attitudes and behaviours	Exclusively on smoking	* Knowledge: - Smoking is harmful to health - Passive smoking is harmful to health * Attitudes toward a) smoking and b) smoking bans in public place: - Negative, positive, neutral * Behaviours: Smoking-related behavior including current smoking behavior, exposure to secondhand smoke, and intention to quit smoking - Prevalence current smoking - Cumulative smoking time (years) - Number of cigarette…	Other: Smoking not specifically defined
1420	Liu 2019	Impact of immigration status on health behaviors and perceptions in cancer survivors	Consensus	Impact of immigration status on health behaviors and perceptions in cancer survivors	Sophia Y. Liu1 | Lin Lu2 | Dan Pringle3 | Mary Mahler3 | Chongya Niu3 | Rebecca Charow3 | Kyoko Tiessen3 | Christine Lam3 | Oleksandr Halytskyy3 | Hiten Naik3 | Henrique Hon3 | Margaret Irwin3 | Vivien Pat3 | Christina Gonos3 | Catherine W. T. Chan3 | Jodie Villeneuve3 | Ravi M. Shani3 | Maha Chaudhry4 | M. Catherine Brown3 | Peter Selby4,5,6 | Doris Howell3 | Wei Xu2,3,4 | Shabbir M. H. Alibhai7…	2019	x			Canada	Region	784	18-97	Immigrant		Migrant and other population(s)	Disparities in cancer care between immigrant and native‐born patients have been reported across the entire cancer control continuum: from cancer screening, receiving treatment rec- ommendations, mortality rates, to survivorship issues such as psychosocial well‐being and quality of life.10-14 The care gap between immigrant and native‐born cancer survivors is becoming increasingly important, given …	Adult cancer survivors (defined as any individual aged 18 years or over who is carrying a diagnosis of cancer at any point in his or her lifetime) from all disease sites were surveyed from ambulatory oncology clinics between 2012 and 2014 with a one‐time questionnaire at a tertiary can- cer center, Princess Margaret Cancer Centre	No		Country or community of origin; Socioeconomic status (poverty, education, employment); Lifestyle factors (alcohol); Other: Language at home, marital status, immigration date, immigration region, cancer diagnosis and surgery	Attitudes and behaviours	Drawing correlations between smoking and other factors, such as alcohol consumption	Behaviours: Only prevalence, Patients were asked to self report their smoking history through a series of questions asking about lifetime cigarette use, duration and intensity of use (ie, num- ber of years smoked and packs smoked per day), quit dates, and current smoking status. Cumulative smoking history was calculated using pack‐years (number of years smoked × number of cigarette packs smoked p…	Cigarettes
1419	Li 2015	Substance use, age at migration, and length of residence among adult immigrants in the United States	Consensus	Substance Use, Age at Migration, and Length of Residence Among Adult Immigrants in the United States	Kelin Li, Ming Wen	2013	x			USA	Country	7397	>18	Immigrant	Latin America/Caribbean, East and South Asia, Sub-Saharan Africa, Europe/Central Asia, and Middle East/North Africa	Exclusively migrant specific population(s)	Because acculturation operates via a range of psychosocial and environmental factors pertinent to the life stages in determining risky health behaviors [42], young migrants may be at greater risk of the initiation of substance use upon arrival because they are at a life stage that is more likely to be influenced by the peer environment [43–45]. Such influence from early life stage may exacerbate …		No		Country or community of origin; Acculturation; Other: Age at migration	Only behaviours	Other: Smokinmg is analysed together with alcohol intake	* Prevalence current smoking (yes/no) * Odds ratio for current smoking * Predicted probabilities of current smoking	Other: Smoking not specifically defined
1418	Li 2017	Smoking environments in transition: the experiences of recent Chinese migrants to Canada	Consensus	Smoking environments in transition: the experiences of recent Chinese migrants to Canada	Jia Li, Damian Collins	2017		x		Canada	City	58	18-40+	Migrant; People of a specific country of origin, namely; Other: China		Exclusively migrant specific population(s)	Chinese citizens are currently the second largest group of immigrants to Canada, with almost 65,000, These migrants experience first-hand stark differences that exist between these two countries in terms of the sociocultural and policy environments around smoking.	Recruitment occurred via posters displayed on the researchers’ home campus, at an immigrant service centre in Edmonton’s Chinatown neighbourhood, and on two online platforms (Weibo/’Chinese Twitter’ and a website for the Chinese community in Edmonton)	No		Sex/gender (male vs female); Acculturation	Only attitudes	Exclusively on smoking	Attitudes Table 1 Core questions in focus groups Smoking bans Thinking about Canada, and Edmonton in particular, what are the main rules about smoking? How do these rules compare to those where you were from in China? Do smokers’ behaviours change after coming to Canada from China? How do they feel about this? How do non-smokers feel? Do you agree with the existing smoking bans in Canada? Do you …	Cigarettes
1417	Leung 2014	Healthy and unhealthy assimilation: country of origin and smoking behavior among immigrants	Consensus	HEALTHY AND UNHEALTHY ASSIMILATION: COUNTRY OF ORIGIN AND SMOKING BEHAVIOR AMONG IMMIGRANTS	Leigh Ann Leung	2014	x			USA, Canada, Ireland, Germany, the Netherlands, Norway, the UK, and Australia	Country	US	18-65	Immigrant		Exclusively migrant specific population(s)	The ‘healthy immigrant effect’ (HIE) refers to the finding that recent immigrants are healthier than native-born residents (natives) on average but converge to the health of natives with assimilation. Existing evidences supporting the social norms explanation have assumed that all immigrants arrive with healthier behaviors (Antecol and Bedard, 2006; Kaushal, 2009). But not all immigrants acquired…		No		Socioeconomic status (poverty, education, employment); Sex/gender (male vs female); Acculturation; Other: Effect of cigrarette taxes and smoke-free air restriction in place of residence, smoking rate of country of origin	Only behaviours	Exclusively on smoking	Behaviour: Prevalence Variable for current smoker that is defined as a person who, at the time of interview, reported smoking every day or some days. For self-respondents, the CPS-TUS asked retrospective questions about the age when the individual first smoked regularly and the age when the individual completely stopped smoking. This informa- tion was used along with age of migration to determine…	Other: Smoking not specifically defined
1416	Lei 2021	Perceptions of lung cancer screening and smoking behavior change among Chinese immigrants: A systematic review	Consensus	Perceptions of lung cancer screening and smoking behavior change among Chinese immigrants: A systematic review	Fang Lei, Ying Zheng	2021	x			USA	Country	11 papers		Immigrant; Other: Chinese immigrants		Exclusively migrant specific population(s)	As the primary and secondary prevention methods of lung cancer, smoking cessation and lung cancer screening with computed tomography, respectively, are important components for lung cancer intervention programs. Investigating Chinese immigrants’ smoking behavior change and exploring their perceptions of lung cancer screening could potentially help healthcare providers to design culturally tailore…		No		Socioeconomic status (poverty, education, employment); Social dynamics (stigma, cultural practice/rituals); Sex/gender (male vs female); Acculturation; Other: Psychological status, language	Knowledge and attitudes; Attitudes and behaviours	Exclusively on smoking	* Perceptions of lung cancer screening (Some Chinese community residents were not familiar with the preventive measure of cancer screening and had not received common cancer screening before45. In addition, language barriers and cultural influence (e.g. ‘yin and yang’, ‘qi’) had a negative impact on Chinese immigrants’ perceptions toward cancer screening behaviors46. Misconceptions about cancer s…	Other: Smoking not specifically defined
1415	Lei 2021	Trajectory of smoking behavior change among Chinese immigrant smokers	Consensus	Trajectory of smoking behavior change among Chinese immigrant smokers	Fang Lei, Eunice Lee, Ying Zheng	2021		x		USA	Region	10	39-51	Immigrant; People of a specific country of origin, namely; Other: Chinese		Exclusively migrant specific population(s)	As the social environment after immigration changes significantly and the policies related to smoking regulations differ between the U.S. and China, Chinese immigrants may change their smoking behaviors after immigration. However, until now, little was known about Chinese immigrant smokers’ smoking behavior after immigration.	The participants were recruited from one of the most frequently visited websites (www.chineseinla.com) among Chinese Americans	No		Socioeconomic status (poverty, education, employment); Sex/gender (male vs female); Acculturation	Only knowledge; Only attitudes; Only behaviours	Exclusively on smoking	Knowledge/Attitudes/Behaviors Table 1. Semi-structured interview guide. 1. Could you please tell me your story about the reasons why you start smoking? 2. Please talk about your experience when you smoked most of the cigarettes before you immigrated to the United States. What was the occasion you often smoked? 3. Please talk about your experience when you smoked most of the cigarettes after you i…	Cigarettes
1414	Lee 2019	Relationship between Health Behaviors and Marital Adjustment and Marital Intimacy in Multicultural Family Female Immigrants	Consensus	Relationship between Health Behaviors and Marital Adjustment and Marital Intimacy in Multicultural Family Female Immigrants	Jung-Yoon Lee, Jong-Sung Kim, Sung-Soo Kim, Jin-Kyu Jeong, Seok-Jun Yoon, Sun-Jin Kim, Sa-Mi Lee	2019	x			Korea	City	140	mean±SD age female 26.4±4.4 years mean±SD age male 42.4±5.4 years	Immigrant		Migrant and other population(s)	In Korea, international migration has interacted with social phenomena to bring major changes to the traditional family structure and perspectives on marriage. In particular, there has been a rise in international marriages between Korean men and immigrant women, resulting in a new family structure known as ‘multicultural families.’ Previous studies have shown that living together, adapting to ma…	For 2 months in 2017, 154 participants were selected from multicultural families residing in Daejeon city and Chungcheongnam-do prov- ince. It was confirmed that these female immigrants had resided in Korea for more than a year; this sampling was conducted in multicul- tural support centers in each locality (43 couples in Daejeon city and 10 couples in Chungcheongnam-do province) and Daejeon’s mi…	No		Other: marital adjustment scores, marital intimacy scores	Only behaviours	On a topic not related to smoking, where smoking is only recorded as part of participant health profile, for example.	* Prevalence smoking (yes/no) * Odds ratio of smoking	Other: Smoking not specifically defined
1413	Laukamp 2019	Health of Syrian unaccompanied asylum seeking adolescents (UASA) at first medical examination in Germany in comparison to UASA from other world regions	Consensus	Health of Syrian unaccompanied asylum seeking adolescents (UASA) at first medical examination in Germany in comparison to UASA from other world regions	Annika Laukamp, Luise Prüfer-Krämer, Florian Fischer and Alexander Krämer	2019	x			Germany	Country	346	mean age 16 years for males (SD ±1.06) and females (SD ± 1.26)	Asylum seeker; Other: Syrian unaccompanied asylum seeking adolescents	SSA = sub-Saharan Africa other WA = West Asia without Syrian SYR = Syrian SA = South Asia NA = North Africa O = Other regions	Exclusively migrant specific population(s)	An important task within Germany is the integration of these UASA. Following Ager and Strang (2008), successful integration is linked to the achievement of and access to several key domains [9]. One important key domain is health. For that reason, the aim of this study is to identify the weight status, health behavior and disease spectrum among UASA with a special focus on Syrian UASA. Most of th…	The UASA that were accommodated in so-called “Clearinghouses” in Bielefeld received a systematic first medical examination after arrival in one particular outpatient clinic for internal and tropical medicine in Bielefeld between September 2011 and January 2017. We included all these 346 UASA in our analysis	No		Country or community of origin; Sex/gender (male vs female)	Only behaviours	On a topic not related to smoking, where smoking is only recorded as part of participant health profile, for example.	Smoking prevalence (cigarettes per day)	Cigarettes
1412	Kuerban 2016	Healthy Migrant Effect on Smoking Behavior Among Asian Immigrants in the United States	Consensus	Healthy Migrant Effect on Smoking Behavior Among Asian Immigrants in the United States	Aliya Kuerban	2016	x			USA	Country	Not stated	18-79	Immigrant; Other: Respondents who were born in Asian countries and defined themselves as ‘‘Asian only’’ for the question of ‘‘Race’’ were included		Migrant and other population(s)	Recent studies have found that foreign-born Asian immigrants’ smoking rate is lower than the general United States population [12–15]. For instance, in Baluja, Park, and Myers’ study [13], they reported that in years 1995–1996 and 1998–1999, foreign-born Asian immigrants smoking rate was 11.8 %, whereas the smoking rate of native-born (all races combined) was 22.6 %. However, these studies were a…		No		Country or community of origin; Socioeconomic status (poverty, education, employment); Sex/gender (male vs female); Acculturation; Other: marital status	Only behaviours	Exclusively on smoking	* Prevalence (smoking status was defined as ‘‘current smoker’’ if they were ‘‘some days smoker’’ or ‘‘every day smoker’’ based on CPS–TUS recode variable ‘‘smoking status’’; whereas, they were defined as ‘‘non-current smoker’’ if they were either ‘‘former smoker’’ or ‘‘never smoker’’. * Odds ratio for current smoking status	Other: Smoking not specifically defined
1411	Kortas 2022	Immigrants, refugees and cannabis use	Consensus	Immigrants, refugees and cannabis use	Guilherme Trevizan Kortas, Ana Beatriz Balieiro Abrahão, André Malbergier, Thiago Marques Fidalgo, Helena Moura, Arthur Guerra de Andrade, Francisco Lotufo Neto, Julio Torales, Antonio Ventriglio, João Mauricio Castaldelli-Maia	2022	x			There were 41 studies with locations USA, Brazil, Lebanon, Spain, Afghanistan, Nigeria, Isreal, Israel, Canada, Norway, New Zealand, France, Italy	Other	N/A	N/A	Migrant; Immigrant; Refugee; Asylum seeker; Internally displaced person		Exclusively migrant specific population(s)	The rise in cannabis use among refugees, immigrants, and forced displaced groups represents a significant social and public health challenge		No		Socioeconomic status (poverty, education, employment); Social dynamics (stigma, cultural practice/rituals); Subjective individual factors (social identity, behavioural factors); Acculturation	Only behaviours	Other: Focus on smoking	Behaviour Risk and protective factors of cannabis use among immigrants and refugees.	Cannabis
1409	Klosterhalfen 2020	Waterpipe use and associated consumer characteristics in the German population: Data from a national representative survey (DEBRA study)	Consensus	Waterpipe use and associated consumer characteristics in the German population: Data from a national representative survey (DEBRA study)	Stephanie Klosterhalfena, Daniel Kotza, Melanie Boeckmannc, Sabrina Kastauna	2020	x			Germany	Country	12,220	14-64	Migrant		Migrant and other population(s)	One in four people in Germany has a migration background (about 21 million people). Almost 30% of immigrants come from regions where WP smoking has tradition. A higher visibility of this practice may influence those to try WP smoking who previously had limited exposure of this type of tobacco consumption (e.g., natives, women).		No		Socioeconomic status (poverty, education, employment); Sex/gender (male vs female)	Only behaviours	Exclusively on smoking	Behaviour - Prevalence The prevalence of WP use was measured by asking “Have you ever used a waterpipe or a similar product (e.g., shisha, hookah)?”. This question was followed by five answering options: (“Yes, I use it until today” (defines current user); “Yes, I used them regularly in the past, but don’t use them anymore” (defines ex-regular-user); “Yes, I tried them earlier, but don’t use them…	Cigarettes; E-Cigarettes (vapes); Waterpipe/shisha
1408	Klofvermark 2019	Acculturation or unequal assimilation? Smoking during pregnancy and duration of residence among migrants in Sweden	Consensus	Acculturation or unequal assimilation? Smoking during pregnancy and duration of residence among migrants in Sweden	Josefin Klöfvermark, Anders Hjern, Sol Pía Juáreza	2019	x			Sweden	Country	1,194,296	26-50	Migrant; Immigrant		Migrant and other population(s)	While the predominant cultural approach, present in the current literature, mainly focuses on the evidence that migrants adopt behaviours that make them look similar to the native population (here lies the interest in using the native-born population as reference), the social determinants of health perspective focuses on the fact that migrants adopt risky health behaviours that are socially patte…		No		Socioeconomic status (poverty, education, employment); Other: duration of residence	Only behaviours	Exclusively on smoking	*Prevalence: Smoking during pregnancy (yes/no) *Odds ratio of smoking during pregnancy according to women's origin (defined by the iHDI) and level of education	Cigarettes
1406	Kindratt 2018	Cigarette Smoking among US- and Foreign-Born European and Arab American Non-Hispanic White Men and Women	Consensus	Cigarette Smoking among US- and Foreign-Born European and Arab American Non-Hispanic White Men and Women	Tiffany B. Kindratt, Florence J. Dallo, Juliette Roddy3	2018	x			USA	Country	276,914, 10,101 foreign born	15+	Foreign-born		Migrant and other population(s)	To our knowledge, no studies have evaluated cigarette smoking among subgroups of non-Hispanic Whites. Arab Americans are considered non-Hispanic Whites in national standardized surveys. This classification masks differences in cigarette smoking that may exist within Whites, such as Arab Americans.		No		Country or community of origin; Socioeconomic status (poverty, education, employment)	Only behaviours	Exclusively on smoking	Behaviour: Age-adjusted cigarette smoking behaviors for US- and foreign-born European and Arab American Whites: [Prevalence] Cigarette smoking behaviors (Smoking status, Current smoker, Former/never smoker) Stopped smoking for at least 1 day in past 12 months (No, Yes) Cigarettes per day mean	Cigarettes
1405	Kim 2016	Smoking habits and nicotine dependence of North Korean male defectors	Consensus	Smoking habits and nicotine dependence of North Korean male defectors	Sei Won Kim, Jong Min Lee, Woo Ho Ban, Chan Kwon Park, Hyoung Kyu Yoon, and Sang Haak Lee	2016	x			South Korea	Community	272	>19	People of a specific country of origin, namely; Other: North Korean defectors		Other: Exclusively migrant populations	inadequate public awareness and tobacco control programs have resulted in a sharp increase in tobacco smoking among men over the past few decades in other Asian countries, particularly low- and middle-income countries [8]. Similarly, the smoking rate in North Korea is predicted to be high, but the smoking rates and patterns in the North Korean population are mostly unknown due to a lack of statis…	All North Korean defectors spend their first 3 months in South Korea at Hanawon, a government-sponsored educational facility to learn to adapt to their new home. The self-administered questionnaire was distributed at the facility health education class and returned after 1 hours.	No		Country or community of origin; Subjective individual factors (social identity, behavioural factors)	Attitudes and behaviours	Exclusively on smoking	Behaviour: Through questionnaire assessed was: age of smoking intitation, smoking history, smoking amount, family members who smoked, smoking cessation history, FTND score, KTSND score. Non-smokers were defined as those who had smoked less than 100 cigarettes in their lifetime. Ex-smokers were defined as those who had quit smoking more than 6 months before the survey. Attitude: Intention to quit …	Cigarettes
1404	Kim 2012	Culture and smoking among Vietnamese Americans in central Massachusetts	Consensus	Culture and Smoking Among Vietnamese Americans in Central Massachusetts	Sun S Kim, Hoa L. Nguyen, Thu Ha Le	2012	x			USA	Region	163	18-84	Other: Vietnamese American	Vietnamese Americans counted as cultural group - immigrants, refugees, those born in US	Migrant and other population(s)	Vietnamese form the fourth largest ethnic subgroup of the Asian American population, Vietnamese male immigrants smoke at much higher rates than the general U.S. male population, whereas Vietnamese female immigrants smoke at substantially lower rates than the general US Female population.	Participants were recruited from the 2009 Asian festival by being approached individually on a one-on-one basis.	No		Socioeconomic status (poverty, education, employment); Subjective individual factors (social identity, behavioural factors); Sex/gender (male vs female); Acculturation	Only knowledge; Only attitudes; Only behaviours	Exclusively on smoking	Knowledge Knowledge of the adverse health effects of smoking was assessed on a seven item instrument that was developed by the University of California, San Fransisco and further modified by Chen et Al (2007). Attitudes Table 4 Attitudes Toward Smoking and Seeking Help for Quitting by Education Level Is it Appropriate for Vietnamese Men to Smoke with Friends Smoking is widely accepted among men i…	Cigarettes; Other
1403	Kim 2012	Gender Differences in the Fagerstrom Test for Nicotine Dependence in Korean Americans	Consensus	Gender Differences in the Fagerström Test for Nicotine Dependence in Korean Americans	Sun S. Kim, Hua Fang, Joseph DiFranza, Douglas M. Ziedonis, Grace X. Ma	2012	x			USA	Country	334	Mean age of 49.6	Immigrant; People of a specific country of origin, namely; Other: South Korea		Exclusively migrant specific population(s)	Schroeder and Moolchan (2007) found ethnic differences in responses to the [Fangerstrom Nicotine Dependence Test] between White and African American adolescents. They stated that the differences could be attributable to sociocultural factors influencing opportunities for smoking. In Korea, smoking is forbidden for women, whereas smoking is ubiquitous for their male counterparts.	Study One was a telephone survey conducted with a nationwide sample of Korean Americans (N = 264) who were identified in an online telephone directory by their Korean surnames and randomly selected, and Study Two was a smoking cessation study that was conducted with Korean Americans (N = 99) residing in the northeast region.	No		Socioeconomic status (poverty, education, employment); Sex/gender (male vs female); Acculturation	Only behaviours	Exclusively on smoking	Behaviour - measured through "Fagerström Test for Nicotine Dependence " Age of Smoking Onset Smoking at Indoor Work Area (Yes, No) Smoking at Home (Yes, No) Past-year Quit Attempts (Yes, No) Time to first cigarette (5 min, 6-30 min, 31-60 min, >60 min) Difficult to refrain from smoking (Yes, No) The cigarette most hate to give up (The first one in the morning, Any others) Number of cigarettes smo…	Other: Smoking not specifically defined
1402	Kidanu 2021	A qualitative analysis of Ethiopian and Eritrean Americans' initiation and continuation of hookah smoking	Consensus	A qualitative analysis of Ethiopian and Eritrean Americans’ initiation and continuation of hookah smoking	Azieb W. Kidanu, Tamnnet W. Kidanu, James Butler III, Typhanye V. Dyer	2023		x		USA	Region	25	18+, mean age of 22.7	People of a specific country of origin, namely; Other: Ethiopian and Eritrean origin		Migrant and other population(s)	Over 370,000 people of Ethiopian and Eritrean ancestry live in the Ethiopian-born and Eritrean-born immigrants are the second largest African immigrant population with high residential concentrations in the District of Columbia, and the states of Maryland, Virginia, Minnesota, California, Texas, and Washington. Many of these immigrants settled in the U.S. as refugees during the Ethiopian Civil Wa…	Not mentioned	No		Socioeconomic status (poverty, education, employment); Sex/gender (male vs female)	Attitudes and behaviours	Exclusively on smoking	Attitudes Table 2. Participant interview themes on the initiation, continuation and patterns of hookah smoking. Categories Initiation -Major Themes -Curiosity -Socio-cultural acceptance -Accessibility -Flavor Continuation -Physical dependence -Physiological effects -Social connections Behaviour Participant demographics and tobacco use characteristics N ¼ 25. # of times smoked hookah in life (6-15…	Cigarettes; E-Cigarettes (vapes); Waterpipe/shisha; Other: Cigar
1401	Khlat 2020	Gender Patterns in Immigrants' Health Profiles in France: Tobacco, Alcohol, Obesity and Self-Reported Health	Consensus	Gender Patterns in Immigrants’ Health Profiles in France: Tobacco, Alcohol, Obesity and Self-Reported Health	Myriam Khlat , Stéphane Legleye and Damien Bricard	2020	x			France	Country	22208	18-75	Immigrant	born French in metropolitan France from parents born in metropolitan France; born in overseas départements; born in Southern Europe (Italy, Spain, Portugal, Greece); Maghrebins; born in sub-Saharan Africa	Migrant and other population(s)	France offers excellent potential for exploring smoking disparities by geographical origin, given the diversity and importance of the groups present in the country. In 2014, the share of the immigrant population in France approached 9% (https://www.insee.fr/fr/statistiques/1410693). Our aim is to contribute to a better understanding of those insufficiently explored dimensions of gender patterns a…		No		Country or community of origin; Socioeconomic status (poverty, education, employment); Sex/gender (male vs female)	Only behaviours	Other: Tobacco consumption is analysed as part of other factors like alcohol, obesity and less than-good self-reported health.	Daily tobacco smoking was defined as a current smoking of tobacco (whatever the type of product), excluding the electronic cigarette *Risk ratios for current smoking *Male-to-female prevalence ratio for current smoking	Other: tobacco (whatever the type of product), excluding the electronic cigarette
1400	Khlat 2019	Migration-related changes in smoking among non-Western immigrants in France	Consensus	Migration-related changes in smoking among non-Western immigrants in France	M. Khlat, S. Legleye, D. Bricard	2018	x			France	Country	19,578	15-70	Migrant		Migrant and other population(s)	In a recent review of the literature on smoking among immigrants, a majority of the studies retrieved were from the USA. Studies from Europe were scarce and mostly concentrated in Germany and the Netherlands, with little recent research in France. And yet, the share of migrants is growing in European populations, particularly since the 2015 migrant crisis.		No		Country or community of origin; Socioeconomic status (poverty, education, employment); Sex/gender (male vs female); Acculturation	Only behaviours	Drawing correlations between smoking and other factors, such as alcohol consumption	Behaviour The study outcome was daily tobacco smoking, and information on age at starting and cessation were used to construct an accurate age-specific tobacco-use history for each respondent. To describe life course patterns, we created person-age data with a dichotomous measure of smoking.	Other: Smoking not specifically defined
1399	Khlat 2018	Smoking among immigrant groups in metropolitan France: prevalence levels, male-to-female ratios and educational gradients	Consensus	Smoking among immigrant groups in metropolitan France: prevalence levels, male-to-female ratios and educational gradients	Myriam Khlat , Damien Bricard and Stéphane Legleye	2018	x			France	Country	20211	18-70	Immigrant	the analysis was limited to the following: reference group (born French in metropolitan France from parents born in metropolitan France); born in overseas départements; Maghrebins; born in sub-Saharan Africa and; repatriates from the Maghreb.	Migrant and other population(s)	the French context is of particular interest, as this country has reached the most advanced stage of the cigarette epidemic, with a sedimentation of smoking in the socially disadvantaged groups. Further to that, France constitutes an excellent background for exploring smoking behaviour and disparities, due its distinctive population composition, characterized by the importance and diversity of th…		No		Socioeconomic status (poverty, education, employment); Sex/gender (male vs female)	Only behaviours	Exclusively on smoking	*Prevalence: daily tobacco smoking, defined as a current smoking of tobacco (whatever the type of product), excluding the electronic cigarette *Odds ratio of relative index of inequality (RII) *male-to-female odds ratio for daily smoking	Other: Tobacco smoking not specifically defined
1398	Kheirallah 2020	Trauma exposure, mental health and tobacco use among vulnerable Syrian refugee youth in Jordan	Consensus	Trauma exposure, mental health and tobacco use among vulnerable Syrian refugee youth in Jordan	Khalid A. Kheirallah, Caroline O. Cobb, Jomana W. Alsulaiman, Abdallah Alzoubi, Cosima Hoetger, Wendy Kliewer, and Fawaz Mzayek	2019	x			Jordan	City	418	12-17	Refugee; People of a specific country of origin, namely; Other: Syria		Exclusively migrant specific population(s)	Given the heightened risk of developing nicotine addiction during adolescence and the likely relationship between traumatic exposure, mental health disorders and smoking, this evidence gap needs to be addressed in order to inform tobacco prevention and control initiatives for refugee populations.	For this study, the largest four schools (one middle- and one high-school for each boys and girls) were approached to participate in the study. All Syrian students attending the afternoon shift at each school were asked to participate.	No		Subjective individual factors (social identity, behavioural factors); Sex/gender (male vs female); Other: psychological variables (PTSD symptoms, depressive symptoms), demographics (age, age upon arrival to Jordan, current family household size), trauma exposure (injury and/or loss of a family member due to the war), perceived social support	Only behaviours	Drawing correlations between smoking and other factors, such as alcohol consumption	Behaviors: Current smoking questions (yes, no) included past 30-day cigarette smoking and waterpipe smoking	Cigarettes; Waterpipe/shisha
1397	Kerridge 2019	Substance Use and Psychiatric Disorders Among Mexican Americans and Non-Hispanic Whites by Immigration Status	Consensus	Substance Use and Psychiatric Disorders Among Mexican Americans and Non-Hispanic Whites by Immigration Status	Bradley T. Kerridge, S. Patricia Chou, and Roger P. Pickering	2019	x			USA	Country	36,309	+18	Foreign-born	4 groups: (1) US-born Mexican Americans, (2) foreign-born Mexican Americans, (3) US-born non-Hispanic whites, and (4) foreign-born non-Hispanic whites.	Migrant and other population(s)	The relationship of immigration status and age at entry to the United States and substance use and psychiatric disorders is critical, both in terms of policy and need for services. Given that Mexican Americans constitute 60% of the US Hispanic population, focus on this group is timely and important.		No		Country or community of origin; Other: Age at inmigration	Only behaviours	Other: Nicotine use is part of analysis on prevalence rats of substance abuse	* prevalence of substance use: lifetime * Odds Ratios of Substance Use	Other: Smoking not defined
1396	Kern 2020	School-Class Co-Ethnic and Immigrant Density and Current Smoking among Immigrant Adolescents	Consensus	School-Class Co-Ethnic and Immigrant Density and Current Smoking among Immigrant Adolescents	Matthias Robert Kern, Andreas Heinz, Helmut Erich Willems	2020	x			Luxembourg	Country	4,268, of which 1165 of Portuguese descent	9-19	Immigrant; Foreign-born; People of a specific country of origin, namely; Other: First generation, Portugese		Other: Exclusively migrant population(s)	In the case of immigrant adolescents the role of the school-class and its ethnic composition might be even more pronounced because school-classes constitute one of the most important acculturation contexts [4] and, as such, their ethnic makeup is likely to affect levels of acculturative stress among them, which, in turn, can have an impact on substance use [5,6]. As school-classes in many countri…		No		Socioeconomic status (poverty, education, employment); Acculturation	Only behaviours	Drawing correlations between smoking and other factors, such as alcohol consumption	Behaviour “How often do you smoke tobacco at present?, (every day, at least once a week but not every day, less than once a week, I do not smoke at all)	Cigarettes; Menthol cigarettes; Pipe tobacco
1393	Kane 2018	Ethnic enclaves and birth outcomes of immigrants from India in a diverse U.S. state	Consensus	Ethnic enclaves and birth outcomes of immigrants from India in a diverse U.S. state	Jennifer B. Kanea, Julien O. Teitlerb, Nancy E. Reichman	2018	x			USA	Region	1,531,132, of which 64,375 born in India	< 25 - 35+	Immigrant; People of a specific country of origin, namely; Other: India		Exclusively migrant specific population(s)	Considerable and longstanding sociological theory supports the notion of ethnic enclaves as promoting immigrant health. Social capital arising from dense networks can foster health-promoting behaviors and facilitate connections to resources that foster economic, social, and physical well-being. As such, ethnic enclaves can provide access to employment, health care resources, and social support. E…		No		Socioeconomic status (poverty, education, employment); Neighborhood residence (Community access to health care)	Only behaviours	On a topic not related to smoking, where smoking is only recorded as part of participant health profile, for example.	Behaviours: Smoking defined as "any cigarette smoking during pregnancy," Birth outcomes and prenatal behaviors by residence in ethnic enclave for immigrant mothers from India and all other mothers, New Jersey, USA. Prenatal Smoking (ethnic enclave, all other neighbourhoods) Prenatal Smoking (immigrant mothers from India, non-Hispanic white mothers)	Cigarettes
1392	Kamimura 2017	Cardiovascular Disease-related Health Beliefs and Lifestyle Issues Among Karen Refugees Resettled in the United States From the Thai-Myanmar (Burma) Border	Consensus	Cardiovascular Disease–related Health Beliefs and Lifestyle Issues Among Karen Refugees Resettled in the United States From the Thai-Myanmar (Burma) Border	Akiko Kamimura, Kai Sin, Mu Pye, Hsien-Wen Meng	2017	x			USA	Country	195	Mean age 35.91	Refugee		Exclusively migrant specific population(s)	As Karen people live in the US longer, research into their health and corresponding practical guidelines are increasingly needed, not only for mental health issues, but also for other chronic conditions such as cardiovascular disease (CVD).	Data were collected using a self-administered or interviewer- administered survey. Two student research assistants who had themselves migrated to the US from a refugee camp at the Thai-Myanmar border were fluent in the languages spoken by Karen refugees. Participants were recruited through in-person contacts, flyers, snowball sampling, and professional and personal networks in the refugee communi…	No		Socioeconomic status (poverty, education, employment); Acculturation	Knowledge and behaviours	On a topic not related to smoking, where smoking is only recorded as part of participant health profile, for example.	Knowledge: awareness of the association between tobacco smoking and CVD. Behaviour: The H-SCALE asks the number of days in the last week that a participant engaged in each item. One item, “Smoke a cigarette or cigar, even just one puff,” asked about tobacco smoking.	Cigarettes; Menthol cigarettes; Other: cigar
1391	Kalubi 2020	Do Social Inequalities in Smoking Differ by Immigration Status in Young Adults Living in an Urban Setting? Findings From the Interdisciplinary Study of Inequalities in Smoking	Consensus	Do Social Inequalities in Smoking Differ by Immigration Status in Young Adults Living in an Urban Setting? Findings From the Interdisciplinary Study of Inequalities in Smoking	Jodi Kalubi, Zobelle Tchouaga, Adrian Ghenadenik, Jennifer O’Loughlin and Katherine L Frohlich	2020	x			Canada	City	2077	18 to 25	Immigrant		Migrant and other population(s)	Although the prevalence of smoking may be lower overall among immigrants, it is not known whether social inequalities in smoking affect immigrants in the same way as non-immigrants. Increased understanding of whether there is a social gradient in smoking among immigrants could inform the development of preventive interventions that take immigrant status into account.		No		Socioeconomic status (poverty, education, employment)	Only behaviours	Exclusively on smoking	*Prevalence of smoking: lifetime, and current frequency: “every day,” “occasionally” or “never.” Occasional and daily smokers were categorized as current smokers. Former and never smokers were categorized as non-smokers *Odds of current smoking	Cigarettes
1390	Joshi 2018	Tobacco smoking between immigrants and non-immigrants in Australia: A longitudinal investigation of the effect of nativity, duration of residence and age at arrival	Consensus	Tobacco smoking between immigrants and non-immigrants in Australia: A longitudinal investigation of the effect of nativity, duration of residence and age at arrival	Suresh Joshi, Santosh Jatrana, Yin Paradies	2017	x			Australia	Country	12 634	+15	Immigrant; Foreign-born	Immigrant also addressed as foreign-born	Migrant and other population(s)	Although ethnic differences in smoking have been well researched and documented, less attention has been paid to the influence of nativity differences, duration of residence (DoR) and age at arrival (AA) on smoking behaviour. Given increasing global migration, such a knowledge is important for the development of more effective and culturally appropriate health promotion and disease prevention int…	Not applicable	No		Country or community of origin; Socioeconomic status (poverty, education, employment); Sex/gender (male vs female); Other: current age, age at arrival, duration of residence, marital status, social participation, language, social participation	Only behaviours	Exclusively on smoking	Behaviors: prevalence (Option 1: current smoker, Option 2: never smoker or ex-smoker)	Cigarettes; Other: "smoking any tobacco products"
1389	Jimenez-Muro 2012	[Prevalence of smoking and second-hand smoke exposure: differences between Spanish and immigrant pregnant women]	Consensus	Prevalence of smoking and exposure to environmental tobacco smoke in pregnant women: differences between Spanish and immigrant women.	Adriana Jiménez-Muroa, M. Pilar Samperb, Adriana Marquetaa, Gerardo Rodríguez, Isabel Nerína,	2011	x			Spain	Region	2,440, of which 784 immigrant	Mean of 30.7	Immigrant		Migrant and other population(s)	The immigrant population is composed of young people, with few health problems compared to the native population as a whole18. 18 One of the first contacts that immigrant women establish with the health care system is usually related to obstetric, gynecologic and delivery care, which is resolved by hospital admission,19 at which point the women are accessible to receive information and are even s…	The questions were asked at the beginning of the puerperium, retrospectively, about what hadoccurred during pregnancy. The interviews were carried out during h o s p i t a l admission, within 24 hours of delivery, by the same person trained in smoking.	No		Country or community of origin; Socioeconomic status (poverty, education, employment)	Only knowledge; Only attitudes; Only behaviours	Exclusively on smoking	Knowledge The women who smoked during pregnancy were asked whether smoking during pregnancy affects the fetus with the following intentionality: not at all, a little, quite a lot, and a lot. Attitudes: Regarding the perception of risk, women who smoked before pregnancy were asked whether smoking during pregnancy affects the fetus with the following intentionality: none, little, quite a lot and a …	Other: Tobacco consumption not specifically defined
1386	Jiang 2020	Chinese immigrant smokers' access barriers to tobacco cessation services and experience using social media and text messaging	Consensus	Chinese immigrant smokers’ access barriers to tobacco cessation services and experience using social media and text messaging	Nan Jiang, Yidan Zhang, Xiaokun Qian, Lorna Thorpe, Chau Trinh-Shevrin, Donna Shelley	2020			x	USA	City	77	19–61	Immigrant		Exclusively migrant specific population(s)	Smoking rates remain disproportionately high among Chinese immigrants, particularly in males. In New York City (NYC), the city with the largest Chinese population in the US1,2, the current (past 30-day) smoking rate among Chinese American males is significantly higher than that among the general male population (28.2% vs 17.5%). Findings from this study may help inform strategies to improve engag…	via flyer postings and in-person contacts (snowballing) from Chinatown (Manhattan) and Flushing (Queens), two communities with high concentrations of Chinese immigrant populations in NYC.	No		Country or community of origin	Attitudes and behaviours	Exclusively on smoking	in-depth interviews: smoking cessation experiences, barriers to accessing and using available smoking cessation services, and experience using social media and mobile phone text messaging (prevalence). quantitative survey: *Age of smoking initiation (years), *Current smoking status (Non-daily smoker, Daily smoker, Cigarettes per day, mean (SD)), Time to first cigarette after waking (minutes: <5, …	Cigarettes
1385	Ji 2016	Smoking and Its Determinants in Chinese Internal Migrants: Nationally Representative Cross-Sectional Data Analyses	Consensus	Smoking and Its Determinants in Chinese Internal Migrants: Nationally Representative Cross-Sectional Data Analyses	Ying Ji , Shenglan Liu, Xiaoping Zhao PhD, Ying Jiang, Qingqi Zeng, Chun Chang	2016	x			China	Country	158556	15-59	Migrant; Other: Internal migrants		Exclusively migrant specific population(s)	China leads the world in both consumption of tobacco and smoking-related deaths. Low educational levels, poor socioeconomic statuses, and impaired social relations are believed to contribute to adverse health behaviors such as smoking.5–9 Stress and depression are also consid- ered risk factors for smoking.10–12 Internal migrants (those who shift from their primary residences without changing hou…	Data were obtained from the 2012 Migrant Dynamics Monitoring Survey in China (MDMS), which was published by the National Population and Family Planning Commission. Participants included men and women aged 15–59 years as of May 2012, who had been residing in the locality for the preceding 1 month or longer with a nonlocal district (county, municipality) household registration	No		Socioeconomic status (poverty, education, employment)	Only behaviours	Drawing correlations between smoking and other factors, such as alcohol consumption	Behaviour: Prevelance of Tob: Two questions were used to assess smoking: “do you currently smoke tobacco?” and “if you smoke, how many packs do you smoke on average per week?” Those who answered yes were categorized as smokers and those who answered no were categorized as nonsmokers. Based on the response to the second question, current smokers were categorized into general smokers (<1 pack/d) an…	Cigarettes
1384	Jawad 2016	Differences in tobacco smoking prevalence and frequency between adolescent Palestine refugee and non-refugee populations in Jordan, Lebanon, Syria, and the West Bank: cross-sectional analysis of the Global Youth Tobacco Survey	Consensus	Differences in tobacco smoking prevalence and frequency between adolescent Palestine refugee and non-refugee populations in Jordan, Lebanon, Syria, and the West Bank: cross-sectional analysis of the Global Youth Tobacco Survey	Mohammed Jawad, Ali Khader and Christopher Millett	2016	x			Jordan, Lebanon, Syria, and the West Bank	Country	not reported	13–15	Refugee		Migrant and other population(s)	There is a need to better assess the relationship between refugee status and tobacco use to add to the existing body of evidence. The Middle East is an ideal place to study this relationship given nearly 50 % of the world’s refugees are Middle Eastern [8] and it is a region of increasing tobacco use		No		Country or community of origin	Only behaviours	Exclusively on smoking	current tobacco smoking prevalence: defined as past-30 day cigarette or waterpipe use (yes/no) frequency of cigarettes or waterpipes smoked per month: calculated by multiplying the values of the questions “During the past 30 days (1 month), on how many days did you smoke [cigarettes/waterpipe]?” and “During the past 30 days (1 month), on the days you smoked, how many [cigarettes/waterpipes] did y…	Cigarettes; Waterpipe/shisha
1383	Jaichuang 2012	Substance abuse among migrant workers of Thai-Laos border, Thailand	Consensus	Substance Abuse among Migrant Workers of Thai-Laos Border, Thailand	Siriluk Jaichuang, Amornrat Ratanasiri , Manop Kanato	2012	x			Thailand	Region	300	18+, mean age of 30.5	Migrant; People of a specific country of origin, namely; Other: Laos		Exclusively migrant specific population(s)	As a result of multi-faceted problems, migrant workers have a necessity to find solutions for their lives, causing many to turn to substance abuse.	researchers used the snowball technique by beginning with persons holding data (gate keepers) in areas providing cooperation to lead to the target group, or a network, as the migrant workers did not disclose and preferred to conceal or hide themselves.	No		Socioeconomic status (poverty, education, employment); Social dynamics (stigma, cultural practice/rituals); Lifestyle factors (alcohol); Sex/gender (male vs female)	Attitudes and behaviours	Drawing correlations between smoking and other factors, such as alcohol consumption	Attitudes Reason for substance abuse Knowledge hazards from impact of substance abuse, such as family and friends walking away when migrant workers smoked Behaviour Singe and combination of substance abuse, such as current use of tobacco, and combination with other substance, such as energy drink, coffee, methamphetamnine or other	Other: Only states tobacco
1381	Hun 2021	Cigarette and alcohol consumption among Colombian migrants and Chileans living in Northern and Central Chile	Consensus	Cigarette and alcohol consumption among Colombian Migrants and Chileans living in Northern and Central Chile	Nelson Hun, Alfonso Urzúa, Alejandra Caqueo-Urízar, Antonio López-Espinoza, Diego Aragón	2021	x			Chile	Region	1869, of which 963 Migrant	18-89	Migrant; People of a specific country of origin, namely; Other: Chile		Migrant and other population(s)	The percentage of migrants in Chile increased from 4.4% to 6.6% of the total population. Moreover, the Colombian population residing in Chile accounted for 11.7% of the total immigrant population. Nevertheless, it is important to note that 88.2% of the total Colombian population arrived in Chile between 2010 and 2017, making it a recent migratory phenomenon that requires further study The migrato…	Data were collected from 1872 residents in Northern and Central Chile in 2019. The participants were evaluated face-to-face after signing an informed consent. The participants were selected using the snowball technique combined with purposive sampling.	No		Country or community of origin; Lifestyle factors (alcohol); Sex/gender (male vs female)	Only behaviours	Drawing correlations between smoking and other factors, such as alcohol consumption	Behaviours: Prevalence, "do you use cigarettes?"	Cigarettes
1379	Htin 2014	Smoking, alcohol consumption and betal-quid chewing among young adult Myanmar laborers in Thailand	Consensus	SMOKING, ALCOHOL CONSUMPTION AND BETAL-QUID CHEWING AMONG YOUNG ADULT MYANMAR LABORERS IN THAILAND	Kyaw Htin, Nopporn Howteerakul, Nawarat Suwannapong, and Mathuros Tipayamongkholgul	2014	x			Thailand	Region	300	18-24	Migrant; People of a specific country of origin, namely; Other: Myanmar		Exclusively migrant specific population(s)	Thailand is a developing middle-income country in Southeast Asia. It has become the most developed country in the Greater Mekong Sub-region (GMS), offering more employment opportunities and higher wages than neighboring countries (Hall, 2011; McGann, 2014). This is one reason why large numbers of migrant workers from Cambodia, the Lao People’s Democratic Republic (Lao PDR), and Myanmar have been …	In this study, a systematic sampling technique was used to select six of fourteen communities, or clusters, from the study area. In each community, a probability proportional to size technique was used to select 40-50 samples. The study samples were also drawn according to workplace, unit of work, or function of job in each community.	No		Socioeconomic status (poverty, education, employment); Social dynamics (stigma, cultural practice/rituals); Other: Peer pressure	Attitudes and behaviours	Drawing correlations between smoking and other factors, such as alcohol consumption	Behaviours Current smoker status (yes/no), age started smoking (8-20, or 21-24 years), days smoking per week (1-3, or 7) Current betel-quid chewing (yes/no), age started, days chewing per week Attitudes Intention to quit smoking (not ready, or ready to quit within 6 months, and ready to quit smoking now) Intention to quit betel-quid chewing	Cigarettes; Oral tobacco (e.g. snus)
1378	Hou 2018	Migration Status and Smoking Behaviors in Later-Life in China-Evidence From the China Health and Retirement Longitudinal Study (CHARLS)	Consensus	Migration Status and Smoking Behaviors in Later-Life in China—Evidence From the China Health and Retirement Longitudinal Study (CHARLS)	Bo Hou, James Nazroo, James Banks, Alan Marshall	2018	x			China	Country	17 708	45+	Migrant		Migrant and other population(s)	The urban population in China grew by 440 million from 1978 to 2011, with rural-to-urban migration accounting for roughly half of this growth, and the other half of this growth due to urban expansion into rural areas (9). This trend is projected to grow further under the current government policy (10). Smoking may relate to migration processes as a result of selection processes occurring before m…	This paper uses the China Health and Retirement Longitudinal Study (CHARLS), a nationally representative, multi-disciplinary and public dataset that aims to capture the health and well-being of the Chinese population aged 45 and over (29). The CHARLS contains detailed information of respondents’ social, economic, and health conditions.	No		Socioeconomic status (poverty, education, employment)	Only behaviours	Exclusively on smoking	Prevelance: Collects information on whether they have ever smoked and proportion of migrants/non-migrants that have quit. eg. 40% of rural non-migrants have smoked, while 34% of urban migrants have smoked. compared with migrants, return migrants have the greatest proportion of people that have ever smoked and migrants have the lowest proportion of people who have ever smoked.	Cigarettes
1377	Holmes 2014	Neighborhood social cohesion and smoking among legal and unauthorized Brazilian migrants in metropolitan Boston	Consensus	Neighborhood Social Cohesion and Smoking among Legal and Unauthorized Brazilian Migrants in Metropolitan Boston	Louisa M. Holmes, Enrico A. Marcelli	2014	x			USA	City	307	Mean age of 33.66	Migrant; Foreign-born; People of a specific country of origin, namely; Other: Brazil		Exclusively migrant specific population(s)	Although cultural, geographic, and socioeconomic environmental factors influencing the above disparities in smoking behavior have received some scholarly attention, those related to nativity and immigrant legal status have received almost none. his is surprising given that US-born adults are almost twice as likely to smoke compared to foreign-born adult residents of the USA (18.9 and 9.8 %, respe…		No		Country or community of origin; Socioeconomic status (poverty, education, employment); Lifestyle factors (alcohol)	Only behaviours	Drawing correlations between smoking and other factors, such as alcohol consumption	Behaviour: Current smoking is based on two questions and measured dichotomously; a value of “1” indicates that the adult subject reported smoking at least 100 cigarettes in his or her lifetime and that he or she currently smokes “some days” or “every day.”	Cigarettes
1376	Hawkins 2014	Acculturation and maternal health behaviors: findings from the Massachusetts birth certificate	Consensus	Acculturation and Maternal Health Behaviors: Findings from the Massachusetts Birth Certificate	Summer Sherburne Hawkins, PhD, Matthew W. Gillman, MD, Emily F. Shafer, PhD, and Bruce B. Cohen, PhD	2014	x			USA	City	1,067,375	-	Foreign-born		Other: Migrant and other populations	Maternal health behaviors also vary by mothers’ country of birth, duration of residence in the U.S., and language preference. These three factors have been described in the literature as proxies of acculturation, the adoption of cultural elements and health-related norms and behaviors of the new dominant culture.		No		Country or community of origin; Socioeconomic status (poverty, education, employment); Acculturation; Other: Marital status, Parity, Prenatal care	Only behaviours	Other: exclusively on smoking	Behavior: Mothers reported the number of cigarettes smoked on an average day during this pregnancy. Maternal smoking during pregnancy was dichotomized into yes (≥1 cigarettes/day) or no (none).	Cigarettes
1375	Harris 2012	Perceptions of personal risk about smoking and health among Bosnian refugees living in the United States	Consensus	Perceptions of Personal Risk About Smoking and Health Among Bosnian Refugees Living in The United States	Jenine K. Harris, Ajlina Karamehic-Muratovic, Stephanie H. Herbers, Sarah Moreland-Russell, Robin Cheskin, Kari A. Lindberg	2011	x			USA	City	499	18-88	Refugee		Exclusively migrant specific population(s)	Bosnian refugees are three times more likely to smoke (64%) compared to the US national average (20.6%) [18]. However, Bosnian refugees had significantly higher smoking rates (51.3%) than other refugee groups (P\0.05) [19]. Smoking prev- alence among Bosnian refugees also tends to be higher than smoking among current residents of Bosnia and Herzego- vina.	A convenience sample of 499 Bosnian refugees was recruited from the St. Louis area. Multiple sources and venues were utilized for recruitment, including prayer times at two mosques, Bosnian community events, societies and groups, ads in the local Bosnian newspaper, and contacts of a local nonprofit.	No		Socioeconomic status (poverty, education, employment); Acculturation	Knowledge and attitudes; Knowledge and behaviours; Attitudes and behaviours	Exclusively on smoking	Knowledge Health risk perception of smoking, Risk items included, ‘‘Smokers live shorter lives than non-smokers,’’ ‘‘Smoking increases your chance of getting lung cancer,’’ ‘‘Smokers are more likely to get heart disease.’’ Second, participants were asked to compare their own risk for lung cancer and heart disease to the risk of smokers and non-smokers their own age. A five-point scale was used, w…	Cigarettes; Pipe tobacco
1374	Hamilton 2014	Subjective social status, immigrant generation, and cannabis and alcohol use among adolescents	Consensus	Subjective Social Status, Immigrant Generation, and Cannabis and Alcohol Use Among Adolescents	Hayley A. Hamilton, Mark van der Maas, Angela Boak, Robert E. Mann	2014	x			Canada	Region	9,177	12-19	Immigrant		Migrant and other population(s)	The association between aspects of SES and substance use may be particularly complex for different immigrant gen- erations. More objective measures of SES may not reflect similar experiences or positions for immigrants and non- immigrants		No		Socioeconomic status (poverty, education, employment); Lifestyle factors (alcohol)	Only behaviours	Drawing correlations between smoking and other factors, such as alcohol consumption	Behaviour: Cannabis use (yes/no) in the past 12 months	Cannabis
1373	Guo 2015	Cardiovascular disease risk factor profiles of 263,356 older Australians according to region of birth and acculturation, with a focus on migrants born in Asia	Consensus	Cardiovascular Disease Risk Factor Profiles of 263,356 Older Australians According to Region of Birth and Acculturation, with a Focus on Migrants Born in Asia	Shuyu Guo1*, Robyn M. Lucas1,3, Grace Joshy1, Emily Banks	2015	x			Australia	Country	263356	≥45	Immigrant		Other: Migrant and other populations	Migrants from diverse cultural backgrounds have health characteristics that are different from the populations of their host countries[6]. Evidence suggests that the prevalence of CVD risk factors may vary considerably among heterogeneous migrant groups according to birth place[6–8], and also differ according to degree of acculturation, measured by such factors as duration of residence in the hos…	A total of 266,097 individuals, recruited following random sampling from the Medicare Australia database, completed a self-administrated baseline questionnaire.	No		Country or community of origin; Socioeconomic status (poverty, education, employment); Sex/gender (male vs female); Neighborhood residence (Community access to health care); Acculturation; Other: previous CVD incidents, CVD risk factors, marital status, private health insurance, years in host country, age migrated to australia	Only behaviours	On a topic not related to smoking, where smoking is only recorded as part of participant health profile, for example.	B: prevalence of current/past/never smoker. Have you ever been a regular smoker?”“Are you a regular smoker now?	Cigarettes
1372	Gundersen 2012	Heterogeneity in past year cigarette smoking quit attempts among Latinos	Consensus	Heterogeneity in Past Year Cigarette Smoking Quit Attempts among Latinos	Daniel A. Gundersen, Sandra E. Echeverria, M. Jane Lewis, Gary A. Giovino, Pamela Ohman-Strickland, and Cristine D. Delnevo	2012	x			USA	Country	4,589	18+	Immigrant	Hispanic	Migrant and other population(s)	The lack of knowledge of the patterns of cessation behav- iors among Latinos is cause for concern, particularly given the growth of this population in recent decades [27]. Addi- tionally, Latinos are a heterogeneous population with varying health profiles. One striking characteristics is that roughly 40% is foreign born (approximately 30% excluding Puerto Rico) [28], a feature the tobacco industr…		No		Socioeconomic status (poverty, education, employment); Acculturation	Only behaviours	Exclusively on smoking	Behaviours: Quit attempts in the past year, age of smoking regularly, smoking first cigarette within 30 minutes of waking in the morning, daily/someday smokers prevalences	Cigarettes; Menthol cigarettes; Pipe tobacco
1371	Gotay 2015	Acculturation and smoking in North Americans of Chinese ancestry: A systematic review	Consensus	Acculturation and smoking in North Americans of Chinese ancestry: A systematic review	Carolyn C. Gotay, PhD, Michelle S. Reid, MPH, Marliese Y. Dawson, BA, Shouzheng Wang, MD	2015	x			Canada and USA	Continent	-	-	Immigrant		Other: Exclusively migrant populations	Many North American immigrants come from China. Given the critical impact of tobacco use on health, it is important to understand rates and correlates of smoking in this population. This systematic review addressed the question: based on current research, what is the association between acculturation and smoking behaviours in Chinese immigrants to North America?	-	No		Country or community of origin; Socioeconomic status (poverty, education, employment); Acculturation	Only behaviours	Exclusively on smoking	Behaviours: Data were extracted for population characteristics, study design, measures of smoking and acculturation, and findings regarding smoking rates and associations between smoking and acculturation.	Cigarettes
1370	Gorman 2014	Gender, acculturation, and smoking behavior among U.S. Asian and Latino immigrants	Consensus	Gender, Acculturation, and Smoking Behavior among U.S. Asian and Latino Immigrants	Bridget K. Gorman, Joseph T. Lariscy, and Charisma Kaushik	2014	x			USA	Country	3249	>18	Immigrant; People of a specific country of origin, namely; Other: Focus on Asian Immigrants and Hispanic Immigrants		Other: Exclusively migrant populations	U.S. immigrants generally adopt more unhealthy behaviors with increasing acculturation, including increased smoking among women. However, among immigrant men, studies find either a weak but negative acculturationsmoking association (Kimbro, 2009; Perez-Stable et al., 2001; Zhang & Wang, 2008), no association (Abraído-Lanza et al., 2005; Shelley et al., 2004), or a positive association similar to …	Nationally representative community household survey of U.S. Latinos and Asian Americans	No		Country or community of origin; Socioeconomic status (poverty, education, employment); Social dynamics (stigma, cultural practice/rituals); Sex/gender (male vs female); Acculturation; Other: Age at migration, family cultural conflict, family cohesion	Only behaviours	Exclusively on smoking	Behaviour, only prevalence: Examined two smoking behavior outcomes. "First, we assess whether respondents currently smoke cigarettes (1=yes, 0=no, hereafter smoking prevalence). Second, among current smokers, we examine the number of cigarettes smoked each day last year (range: 1-20+, hereafter smoking frequency)"	Cigarettes
1369	Gonzalez-Lopez 2012	Prevalence of alcohol, tobacco and street drugs consumption in adult Latin American immigrants	Consensus	Prevalence of alcohol, tobacco and street drugs consumption in adult Latin American immigrants	José Rafael González-López2 María de los Ángeles Rodríguez-Gázquez3 María de las Mercedes Lomas-Campo	2012	x			Spain	City	190	25-44	Immigrant; People of a specific country of origin, namely; Other: Latinx	For this research, immigrant refers to “that person whose country of origin is distinct from Spain and, at the time of this survey, has established habitual residency within the national territory”, which corresponds to the definition the Spanish National Institute of Statistics used in its 2007 National Survey of Immigrants	Other: Exclusively migrant populations	Immigrants bring different types of behavior and perceptions about access to social health services and drugs consumption. The IV International Conference on Health Promotion, celebrated in Jakarta in 1997, further elaborated on the need to enhance awareness of these lifestyles, especially among the poorest. In principle, fundamentally due to the living and work conditions they are frequently sub…	To capture the participants, different Latin American immigrant associations and groups were contacted to facilitate data collection.	No		Country or community of origin; Socioeconomic status (poverty, education, employment); Lifestyle factors (alcohol); Sex/gender (male vs female)	Only behaviours	Other: Drawing correlations between smoking and other factors, such as alcohol consumption, or mental health	B: Smoking during lifetime y/n, current smoker y/n, frequency, quitting intention. Cannabis use in the last six months y/n	Cigarettes; Cannabis
1366	Giuliani 2012	Cigarettes and the Somali diaspora: tobacco use among Somali adults in Minnesota	Consensus	Cigarettes and the Somali Diaspora Tobacco Use Among Somali Adults in Minnesota	Kristin K.W. Giuliani, MHS, Osman Mire, MPH, Andrea Leinberger-Jabari, MPH, Laura C. Ehrlich, MPH, Melissa H. Stigler, PhD, MPH, Douglas J. Pryce, MD, Diana K. DuBois, MPH, MIA	2012			x	USA	Region	392	18-87	Refugee; People of a specific country of origin, namely; Other: Somali		Other: Exclusively migrant populations	Smoking prevalence for Somalis in Minnesota is estimated from 6% to 16% and as high as 31% among Somali adults in the United Kingdom, and individuals cite peer pressure and stress as primary reasons for smoking. Little research has been conducted to determine the extent of Somali tobacco use.	Adults were selected based on the Probability Proportional to Size (PPS) sampling method. One adult from each home was randomly selected to participate. Each subsequent address was identifıed by the previous interviewee as the next geographically nearest Somali household of nonrelatives.	No		Country or community of origin; Socioeconomic status (poverty, education, employment); Social dynamics (stigma, cultural practice/rituals); Sex/gender (male vs female); Neighborhood residence (Community access to health care); Other: Years in Host Country, Marital status	Only knowledge; Only attitudes; Only behaviours	Exclusively on smoking	B: prevalence of current users (defıned as people who report using tobacco in the past 30 days) and former smokers, and frequency. also asked: Are self-reported estimates of cigarette use among adults reliable? 1. Where and in what socio-environmental contexts is tobacco used? 2. Which factors lead to and sustain tobacco use?3. Which factors lead to and sustain cessation? 4. What is the dominant …	Cigarettes; Waterpipe/shisha
1365	Gil-Salmeron 2021	Differences in health status, health behaviour and healthcare utilisation between Immigrant and native homeless people in Spain: An exploratory study	Consensus	Differences in health status, health behaviour and healthcare utilisation between Immigrant and native homeless people in Spain: An exploratory study	Alejandro Gil-Salmeron, Lee Smith, Lin Yang , Research Scientist, Adjunct Assistant Professor, Anita Rieder MD, Professor of Social Medicine, Igor Grabovac	2021	x			Spain	Region	86	Mean of 42	Immigrant		Migrant and other population(s)	Given the paucity of studies comparing the native homeless with recent immigrant homeless, we aimed to conduct an exploratory study to examine the differences in health status, health behaviour and healthcare utilisation in a sample of Spanish immigrant and na- tive homeless people	Study participants were men and women who were houseless (European Federation of National Organisations Working with the Homeless, 2017), recruited in one of eight different temporary ac- commodations and reception centres in the Valencia region of Spain between August and September 2018. Centres were chosen based on their responsiveness to the study team. Originally, a list of 12 facilities offe…	No		Socioeconomic status (poverty, education, employment); Lifestyle factors (alcohol); Acculturation	Only behaviours	On a topic not related to smoking, where smoking is only recorded as part of participant health profile, for example.	Behaviours: Smoking status %, non-smoker, occasional smoker, smoker	Cigarettes
1363	Furber 2013	A qualitative study on tobacco smoking and betel quid use among Burmese refugees in Australia	Consensus	A Qualitative Study on Tobacco Smoking and Betel Quid Use Among Burmese Refugees in Australia	Susan Furber • Janet Jackson • Keryn Johnson • Radmila Sukara • Lisa Franco	2013		x		Australia	City	31	19-65	Refugee; People of a specific country of origin, namely; Other: Burmese		Other: Exclusively migrant populations	Anecdotal evidence suggests that there are high rates of smoking among Burmese men in Wollongong, Australia. However, there is scant information on smoking rates or on smoking cessation interventions for Burmese refugees in Australia	Burmese adults were invited to focus groups by the Program Coordinator of SCARF (Strategic Community Assistance to Refugee Families) and a multicultural health worker.	No		Country or community of origin; Sex/gender (male vs female)	Knowledge and behaviours	Exclusively on smoking	Knowledge: Health Consequences of Smoking and betel quid usage, Support for Quitting. Behaviours: use of betel quid at ceremonial and social events	Cigarettes; Oral tobacco (e.g. snus); Other: betel quid
1361	Fleischer 2017	Smoking selectivity among Mexican immigrants to the United States using binational data, 1999-2012	Consensus	Smoking Selectivity Among Mexican Immigrants to the United States Using Binational Data, 1999–2012	Nancy L. Fleischer, Annie Ro, Georgiana Bostean	2017	x			USA	Country	77743	20-64	Immigrant; People of a specific country of origin, namely; Other: Mexican		Other: Exclusively migrant populations	Mexican immigrants have lower smoking rates than US-born Mexicans, which some scholars attribute to health selection—that individuals who migrate are healthier and have better health behaviors than their non-migrant counterparts.	-	No		Country or community of origin; Socioeconomic status (poverty, education, employment); Other: Marital status, Employment status, Years in Host Country	Only behaviours	Exclusively on smoking	Behaviour: Smoking status, where smoking was coded into three categories: current, former, and never smokers. A current smoker was classified according to whether a person had smoked at least 100 cigarettes in his/her lifetime and was currently smoking; a former smoker had smoked at least 100 cigarettes in his/her lifetime but was not currently smoking; and a never smoker had never smoked or smok…	Cigarettes
1360	FitzGerald 2015	Assessing beliefs and risk perceptions on smoking and smoking cessation in immigrant Chinese adult smokers residing in Vancouver, Canada: a cross-sectional study	Consensus	Assessing beliefs and risk perceptions on smoking and smoking cessation in immigrant Chinese adult smokers residing in Vancouver, Canada: a cross-sectional study	J Mark FitzGerald,1 Iraj Poureslami,2 Jessica Shum	2015			x	Canada	City	183	>21	Immigrant; People of a specific country of origin, namely; Other: Chinese		Other: Exclusively migrant populations	Minority and immigrant communities in Canada may be at greater risk of smoking-related illnesses.	Participants were recruited from within the communities using a variety of outreach methods such as posting flyers and referral applied from previous studies and through network with community agency collaborators.	No		Socioeconomic status (poverty, education, employment); Social dynamics (stigma, cultural practice/rituals); Subjective individual factors (social identity, behavioural factors); Sex/gender (male vs female); Other: peer pressure,	Only knowledge; Only attitudes; Only behaviours	Exclusively on smoking	K: Smoking-related knowledge of health consequences A: Smoking beliefs, perceptions and attitudes, such as sociocultural and environmental factors, social identity, psychosocial factors (enjoyable feeling, relaxing, helps if stressed, having a break, boredom), social and cultural aspects, smoking in front of non-smokers, smoking routine, smoking cessation B: participants had to be current smokers…	Cigarettes
1356	Fenelon 2013	Revisiting the Hispanic mortality advantage in the United States: the role of smoking	Consensus	Revisiting the Hispanic Paradox in the United States: the role of smoking	Andrew Fenelon	2013	x			USA	Country	274311	>35	Immigrant; Foreign-born; People of a specific country of origin, namely; Other: Focus on Hispanic Immigrants, especially also on Mexicans		Other: Exclusively migrant populations	More than three decades of health disparities research in the United States has consistently found lower adult mortality risks among Hispanics than among their non-Hispanic white counterparts.	annual survey of National Health Interview Survey. Respondents who have smoked fewer than 100 cigarettes in their entire lives are classified as “never smokers". Respondents who report having smoked at least 100 cigarettes but who answer “no” to the question “Do you currently smoke cigarettes every day or some days?" are coded as "former smokers".	No		Country or community of origin; Sex/gender (male vs female)	Only behaviours	Exclusively on smoking	Smoking status is measured through a series of questions and respondents are classified into six groups according to current and past smoking behavior and current daily cigarette consumption. Respondents who have smoked fewer than 100 cigarettes in their entire lives are classified as “never smokers”. Respondents who report having smoked at least 100 cigarettes but who answer “no” to the question…	Cigarettes
1355	Ezika 2014	An exploration of smoking behavior of african male immigrants living in glasgow	Consensus	An Exploration of Smoking Behavior of African Male Immigrants Living in Glasgow	ejiofor augustine ezika	2014		x		Scotland	City	25	20-65	Immigrant; People of a specific country of origin, namely; Other: African		Other: Exclusively migrant populations	However, little is known about smoking behaviors within particular subgroups of populations, specifically those drawn from multicultural origins.	-	No		Country or community of origin; Socioeconomic status (poverty, education, employment)	Only knowledge; Only attitudes; Only behaviours	Exclusively on smoking	K: Health risk awareness, Addiction beliefs A: Cessation attitude, Social norms, cold weather enivronment (The reason the participants are motivated to smoke more in Glasgow than Africa appears to be the perceived benefit that smoking helps to heat up the body systems), psychological motivation, adventurous motivation B: Smoking status, frequency	Cigarettes
1353	ElHajj 2017	Tobacco Use Among Arab Immigrants Living in Colorado: Prevalence and Cultural Predictors	Consensus	Tobacco Use Among Arab Immigrants Living in Colorado: Prevalence and Cultural Predictors	Dana G. El Hajj, PhD, RN1, Paul F. Cook, PhD2, Kathy Magilvy, PhD, RN, FAAN2, Michael E. Galbraith, PhD, RN2, Lynn Gilbert, RN, PhD, PNP-C, FAAN2, and Marla Corwin, LCSW, CACIII	2017	x			USA	Region	100	18-80	Immigrant; People of a specific country of origin, namely; Other: Arab immigrants		Other: Exclusively migrant populations	Even though Arab immigrants are one of the fastest growing groups in the United States (Rice et al., 2006), the literature lacks adequate published information about the smoking behavior of this group of immigrants. A study that assessed the prevalence of smoking among a randomly selected sample of Arab Americans living in Detroit showed that they had a higher smoking rate (38.9%) than the nation…	Recruitment to participate in the study was via the University of Colorado webmail listserv for students, faculty, and staff. The primary author personally visited places of worship such as mosques and churches, explained the study to the religious leaders, and sought permission to distribute the flyers. The author also sought permission of the owners of the Middle-Eastern markets and restaurants…	No		Country or community of origin; Acculturation; Other: Acculturation was measured by a variety of items such as length of residence in the United States, age at immigration, use of the native language at home, number of friends of the same ethnic group, the amount of time spent with family and friends of the same ethnic background, exposure to American media and questions on cultural identity and …	Only behaviours	Exclusively on smoking	B: prevalence of tobacco and hookah, frequency. -> ever smoked. currently smoking, daily smoking, family members who smoke, friends who smoke. In addition to participant-reported use of tobacco and hookah, the author asked participants how often their family members and friends, overall, smoked either tobacco or hookah. Note. “Currently smoking” is defined as “smoked at least one cigarette/ hooka…	Cigarettes; Waterpipe/shisha
1352	Echeverria 2015	Social norms and its correlates as a pathway to smoking among young Latino adults	Consensus	Social norms and its correlates as a pathway to smoking among young Latino adults	Sandra E. Echeverría1, Daniel A. Gundersen2, Michelle T.B. Manderski3, and Cristine D. Delnevo	2015	x			USA	Country	873	18-34	Immigrant; People of a specific country of origin, namely; Other: Latinx	Latinos were classified as foreign-born and immigrants	Other: Migrant and other populations	There is also little research examining correlates of social norms in populations with a large immigrant segment, where social norms are likely to differ from the receiving country and could contribute to a better understanding of previously reported acculturation-health associations.	novel cellphone sampling design	No		Country or community of origin; Socioeconomic status (poverty, education, employment); Subjective individual factors (social identity, behavioural factors); Sex/gender (male vs female); Acculturation	Attitudes and behaviours	Exclusively on smoking	Attitudes: what do you think/feel about smoking cigarettes?” Response options included ‘Acceptable, Not Acceptable, Do Not Care Either Way, and Do Not Know/ Not Sure”. Behaviour: Current smokers were defined as respondents who reported smoking at least 100 cigarettes in their lifetime and who also reported that they now smoke every day or some days. Former smokers were individuals who had smoked …	Cigarettes
1350	Donath 2016	Substance consumption in adolescents with and without an immigration background: a representative study-What part of an immigration background is protective against binge drinking?	Consensus	Substance consumption in adolescents with and without an immigration background: a representative study—What part of an immigration background is protective against binge drinking?	Carolin Donath1*, Dirk Baier2, Elmar Graessel1 and Thomas Hillemacher	2016	x			Germany	Country	1763	12-17	Immigrant		Other: Migrant and other populations	It is known that during the acculturation process, the health status of immigrants adapts to the population of the immigration country.	The survey itself was administered in class, usually in the presence of a teacher or another adult supervisor. The study assistants introduced themselves briefly to the students at the beginning of the class and handed out the questionnaires.	No		Socioeconomic status (poverty, education, employment); Lifestyle factors (alcohol); Sex/gender (male vs female); Neighborhood residence (Community access to health care); Acculturation; Other: living bith both corporal parents, living with siblings, living on social welfare	Only behaviours	Other: Drawing correlations between smoking and other factors, such as alcohol consumption, or mental health	B: The lifetime prevalence of tobacco, and cannabis use was assessed with the items “Have you ever smoked cigarettes? /Have you ever tried cannabis/marihuana/pot?” The age at first consumption was equivalently assessed by the question “How old were you when you did this for the first time?”. The 12-month prevalence rates for the substances were assessed with “How frequently in the last 12 months …	Cigarettes; Cannabis
1349	Delforterie 2014	Recent cannabis use among adolescent and young adult immigrants in the Netherlands--the roles of acculturation strategy and linguistic acculturation	Consensus	Recent cannabis use among adolescent and young adult immigrants in the Netherlands – The roles of acculturation strategy and linguistic acculturation	Monique J. Delforterie a,b,∗, Hanneke E. Creemers a,b, Anja C. Huizink	2014	x			Netherlands	City	771	15-24	Immigrant		Other: Exclusively migrant populations	During adolescence, teenagers born of immigrant parents are likely to experience identity conflicts, stress and insecurity, which could enhance their risk for deviant behavior and substance use.	Participants were recruited via schools, on the streets or at other public areas like malls and subway or railway stations.	No		Country or community of origin; Sex/gender (male vs female); Acculturation	Only behaviours	Exclusively on smoking	B: Past year cannabis use was assessed with the question "how many times have you used cannabis in the past 12 months?" Response options ranged from 0 to 40 times or more.	Cannabis
1348	Daundasekara 2020	Association between generational status and smoking behaviors before and during pregnancy among Hispanic women	Consensus	Association between generational status and smoking behaviors before and during pregnancy among Hispanic women	Sajeevika Saumali Daundasekaraa,⁎, Daniel P. O'Connora,b, Jodi Berger Cardosoc, Tracey Ledouxa, Daphne C. Hernandez	2020	x			USA	Country	616	15-49	Immigrant; People of a specific country of origin, namely; Other: Hispanic, maternal	Hispanic women are classified as foreign-born and immigrants	Other: Exclusively migrant populations	Evidence is limited on the risk of maternal smoking before and during pregnancy across generations of Hispanic immigrants.		No		Country or community of origin; Socioeconomic status (poverty, education, employment); Neighborhood residence (Community access to health care); Acculturation; Other: age at child birth, pregnancy characteristics	Only behaviours	Exclusively on smoking	Behaviour: Information on smoking behavior prior to pregnancy were collected from the item “did you smoke tobacco cigarettes at all during the 12 months before the pregnancy” [responses yes/no (reference)]. Smoking during pregnancy was assessed using the question “On average, how many cigarettes did you smoke during pregnancy” (re- sponse options: did not smoke/ < 1 pack a day/1–2 packs a day/≥2 …	Cigarettes
1346	Cui 2012	Work stress, life stress, and smoking among rural-urban migrant workers in China	Consensus	Work stress, life stress, and smoking among rural–urban migrant workers in China	Xiaobo Cui1, Ian RH Rockett2, Tingzhong Yang3* and Ruoxiang Cao	2012	x			China	City	1595	≥18	Migrant; Other: migrant worker		Other: Exclusively migrant populations	Stimulated by rapid modernization and industrialization, there is massive rural–urban migration in China. The migrants are highly susceptible to smoking and mental health problems.	Employers at the selected worksites were contacted for permission to conduct the survey on their premises.	No		Country or community of origin; Socioeconomic status (poverty, education, employment); Neighborhood residence (Community access to health care); Other: maritial status, length of stay in citiy each year, period of living with wife during the migration period for married participants, number of proximal friends during the migration period, perceived life stress, perceived work stress,	Only behaviours	Other: Drawing correlations between smoking and other factors, such as alcohol consumption, or mental health	B/prevalence: Smoking status: smoking was measured through selfreported use of cigarettes at time of survey. A current smoker was defined as someone who smoked, and comprised both daily and occasional smokers (persons who smoked on some days)	Cigarettes
1345	Cramm 2018	The importance of health behaviours and especially broader self-management abilities for older Turkish immigrants	Consensus	The importance of health behaviours and especially broader self-management abilities for older Turkish immigrants	Jane M. Cramm, Anna P. Nieboer	2018	x			Netherlands	City	2350	>65	Immigrant; People of a specific country of origin, namely; Other: Turkish		Other: Exclusively migrant populations	In general, poor physical and mental health, worse health-related quality of life and well-being, functional limitations, depressive symptoms and chronic conditions are much more prevalent among these immigrant populations compared with those of natives throughout Europe. no such research has been conducted among older immigrants.	Community-dwelling Turkish people aged > 65 years in Rotterdam, the Netherlands, were identified using the municipal register and asked to participate between March 2015 and February 2016.	No		Country or community of origin; Socioeconomic status (poverty, education, employment); Lifestyle factors (alcohol); Sex/gender (male vs female); Other: Marital status	Only behaviours	On a topic not related to smoking, where smoking is only recorded as part of participant health profile, for example.	B: Self-reported current smoking was assessed with a yes/no question.	Other: not given
1341	Chin 2016	Knowledge of Occupational Chemical Exposure and Smoking Behavior in Korean Immigrant Drycleaners	Consensus	Knowledge of Occupational Chemical Exposure and Smoking Behavior in Korean Immigrant Drycleaners	Dal Lae Chin • Sonia A. Duffy • OiSaeng Hong	2016	x			USA	Region	151	23-71	Immigrant; People of a specific country of origin, namely; Other: Korean		Other: Exclusively migrant populations	The purpose of this study is to identify smoking rates among Korean immigrant drycleaners and examine if their knowledge of occupational chemical exposure is associated with their smoking behaviors, controlling for other significant factors.	non given	No		Country or community of origin; Socioeconomic status (poverty, education, employment); Lifestyle factors (alcohol); Sex/gender (male vs female); Acculturation; Other: Years in Host country, health insurance status, general health status, work-related chracteristics, Knowledge of occupational chemical exposure	Only behaviours	On a topic not related to smoking, where smoking is only recorded as part of participant health profile, for example.	Smoking status was measured by a single question, ‘‘Have you ever smoked?’’ Response categories include ‘‘Never smoked’’, ‘‘Smoked but Stopped’’, and ‘‘Now smoke’’. We defined current smokers as those who responded ‘‘Now smoke’’	Cigarettes
1339	Charoenca 2021	Case Study of Tobacco Use among Myanmar Migrant Factory Workers in the Seafood Industry in Thailand	Consensus	Case Study of Tobacco Use among Myanmar Migrant Factory Workers in the Seafood Industry in Thailand	Naowarut Charoenca, Nan Khin Thet Chaw, Nipapun Kungskulniti, and Stephen L. Hamann	2021		x		Thailand	Region	300	18-39	Migrant; Other: Myanmar migrant workes		Other: Exclusively migrant populations	Migrant workers commonly face many health disparities when they relocate to a foreign work environment.	One large seafood factory with 2050 employees agreed to let employees from Myanmar participate in the study.	No		Socioeconomic status (poverty, education, employment); Social dynamics (stigma, cultural practice/rituals); Subjective individual factors (social identity, behavioural factors); Sex/gender (male vs female); Other: psychosocial factors, Marital status, age of initiation of tobacco use, duration of smoking, settings for smoking	Only knowledge; Only attitudes; Only behaviours	Exclusively on smoking	B: Smoking pattern and behavior of smokers. K: correct knowledge about tobacco use based on the rating of factual statements A: Number and percentage of positive/negative attitudes on tobacco use	Cigarettes; Oral tobacco (e.g. snus)
1338	Cartwright 2021	Delivered from the Temptation of Smoking: An Examination of Religion and Health Behaviors of New US Immigrants	Consensus	Delivered from the Temptation of Smoking: An Examination of Religion and Health Behaviors of New US Immigrants	Kate Cartwright	2021	x			USA	Country	7586	>18	Immigrant		Other: Exclusively migrant populations	Immigrants to the USA have better health outcomes than their native-born peers. This paper asserts that the pattern of smoking, influenced by immigrants’ religion and religiosity, is key to understanding this phenomenon.	none given	No		Country or community of origin; Socioeconomic status (poverty, education, employment); Social dynamics (stigma, cultural practice/rituals); Sex/gender (male vs female); Other: Marital status, English proficiency, Years in Host country	Only behaviours	Other: Drawing correlations between smoking and other factors, such as alcohol consumption, or mental health	The smoking questions are: “Have you ever smoked?” and “Do you smoke now?” Individuals are only asked “Do you smoke now?” if they responded affirmatively to the question “have you ever smoked?” Two smoking variables are used: (1) in the “ever smoked” sample, a binary variable of “ever smoked”/“never smoked” is used and (2) in the “quit smoking” subsample, those respondents who report having “ever…	Cigarettes
1337	Carlini 2015	Using Internet to recruit immigrants with language and culture barriers for tobacco and alcohol use screening: a study among Brazilians	Consensus	Using Internet to Recruit Immigrants with Language and Culture Barriers for Tobacco and Alcohol Use Screening: A Study Among Brazilians	Beatriz H. Carlini • Luciana Safioti • Tessa C. Rue • Lyndsay Miles	2015	x			USA	Country	690	>18	Immigrant; People of a specific country of origin, namely; Other: Brazilians especially		Other: Exclusively migrant populations	Limited English proficient (LEP) individuals face disparities in accessing substance abuse treatment, but little is known on how to reach this population	Online Newsletters Advertisements were placed in three online newsletters that cater to the Brazilian community living in the USA. Facebook Advertisement Ads were placed on the righthand column of Facebook page to those reporting at least 18 years of age and with a US-based IP addresses. Google Ad Words Ads appeared when searches related to alcohol or smoking was performed in Portuguese, by US-ba…	No		Country or community of origin; Socioeconomic status (poverty, education, employment); Lifestyle factors (alcohol); Sex/gender (male vs female); Acculturation; Other: low english proficiency	Attitudes and behaviours	Other: Drawing correlations between smoking and other factors, such as alcohol consumption, or mental health	A&B: Cigarette use patterns, dependence and interest in cessation among 196 current smokers.	Cigarettes
1336	Cantrell 2014	A multilevel analysis of gender, Latino immigrant enclaves, and tobacco use behavior	Consensus	A Multilevel Analysis of Gender, Latino Immigrant Enclaves, and Tobacco Use Behavior	Jennifer Cantrell	2014	x			USA	Neighbourhood	1116	>18	Immigrant; Foreign-born; People of a specific country of origin, namely; Other: Latinx	Hispanics were classified as immigrants and foreign-born	Other: Exclusively migrant populations	Research suggests that immigrant enclaves positively influence health behaviors such as tobacco use through supportive social networks and informal social control mechanisms that promote healthy behavioral norms. This study examines the influence of neighborhood Latino immigrant enclave status on smoking and cessation among Hispanic men and women.	current smoking and cessation status was assessed.	No		Country or community of origin; Socioeconomic status (poverty, education, employment); Sex/gender (male vs female); Neighborhood residence (Community access to health care)	Only behaviours	Exclusively on smoking	Behaviour, prevalence was asssessed: included two dichotomous measures for current smoking status and cessation status. Current smoking status compared current smokers versus non-smokers. Respondents were asked, “Do you now smoke cigarettes?” and “On average, how many cigarettes per day do you smoke?” Those who answered yes to the first question and smoked at least one cigarette per day were cons…	Cigarettes
1334	Burgess 2014	Culture, acculturation and smoking use in Hmong, Khmer, Laotians, and Vietnamese communities in Minnesota	Consensus	Culture, acculturation and smoking use in Hmong, Khmer, Laotians, and Vietnamese communities in Minnesota	Diana J Burgess, Jeremiah Mock, Barbara A Schillo, Jessie E Saul, Tam Phan, Yanat Chhith, Nina Alesci and Steven S Foldes	2014		x		USA	Region	60	-	Immigrant; People of a specific country of origin, namely; Other: Hmong, Khmer, Laotians, and Vietnamese communities		Other: Exclusively migrant populations	Southeast Asian communities in the United States have suffered from high rates of tobacco use and high rates of chronic diseases associated with firsthand and secondhand smoking.		No		Country or community of origin; Social dynamics (stigma, cultural practice/rituals); Acculturation; Other: Years in Host Country	Attitudes and behaviours	Exclusively on smoking	Attitude: Tobacco-related beliefs, customs and norms were assessed, in relation to war, as well as cultural bondage. Behaviour: Current, former and never Smokers were assessed.	Other: Tobacco use, beyond cigarette smoking, including cigars, chewing tobacco and/or betel nuts, and pipes
1333	Bui 2013	Racial and ethnic differences in the immigrant paradox in substance use	Consensus	Racial and Ethnic Differences in the Immigrant Paradox in Substance Use	Hoan N. Bui	2013	x			USA	Country	17,777	12-20	Immigrant		Other: Migrant and other populations	The term ‘‘immigrant paradox’’ has been used to refer to the phenomenon where first generation immigrants have better education, behavior and health outcomes than their native-born counterparts in spite of their poorer socioeconomic conditions Immigrants were also found to have lower levels of alcohol, tobacco, or illicit drug consumption than their native-born peers, and exposure to mainstream A…	A nationally representative and probability-based sample of students from grades 7 through 12 in the United States.	No		Country or community of origin; Socioeconomic status (poverty, education, employment); Social dynamics (stigma, cultural practice/rituals); Lifestyle factors (alcohol); Sex/gender (male vs female); Acculturation; Other: Household situation, family attachment, parental control	Only behaviours	Exclusively on smoking	Behaviour, prevalence: For the present study, substance use is a dichotomous variable measuring if a student reported using tobacco (cigarette smoking or tobacco chewing) or marijuana in the 30 days prior to the interview (0 = no; 1 = yes).	Cigarettes; Cannabis; Oral tobacco (e.g. snus)
1332	Brumitt 2013	Exercise habits and tobacco use among male Latino farmworkers	Consensus	Exercise Habits and Tobacco Use among Male Latino Farmworkers	Jason Brumitt George, Leda I. Garside, Rebecca Reisch, Talina Marshall, Hui En Gilpin	2013	x			USA	Region	264	18-78	Migrant; People of a specific country of origin, namely; Other: Latinx migrant worker		Other: Exclusively migrant populations	General worser health because of migrant worker engaging in more demanding and dangerous occupations: Agricultural work is physically demanding and is amongst the most dangerous occupations in the United States. Migrant and seasonal farmworkers are at risk for heat illness, exposure to chemicals and pesticides, occupation-related skin diseases, musculoskeletal injury, respiratory illness, traumat…	Subject were recruited at the start of a health screening clinic at vineyards in Washington and Yamhill counties.	No		Lifestyle factors (alcohol)	Only behaviours	Other: Drawing correlations between smoking and other factors, such as alcohol consumption, or mental health.	Behaviour, only prevalence: Subjects were also asked if they smoked and/or chewed tobacco and to report the frequency of tobacco use.	Other: Tobacco use, smoked and/or chewed.
1331	Brathwaite 2017	Ethnic differences in current smoking and former smoking in the Netherlands and the contribution of socioeconomic factors: a cross-sectional analysis of the HELIUS study	Consensus	Ethnic differences in current smoking and former smoking in the Netherlands and the contribution of socioeconomic factors: a cross-sectional analysis of the HELIUS study	Rachel Brathwaite,1 Liam Smeeth,1 Juliet Addo,1 Anton E Kunst,2 Ron J G Peters,3 Marieke B Snijder,2 Eske M Derks,4,5 Charles Agyemang	2017	x			Netherlands	City	22,929	18-70	Migrant		Other: Migrant and other populations	Higher rates of smoking, as well as lower rates of former smoking are more present in disadvantaged than advantaged groups in society. Most ethnic minority groups may be of lower socioeconomic status (SES) than European host populations. Overall, the majority of ethnic minority groups were first-generation migrants (76.1%), and 23.9% were second-generation migrants.	randomly sampled from the Amsterdam municipal population register.	No		Country or community of origin; Socioeconomic status (poverty, education, employment); Sex/gender (male vs female)	Only behaviours	Exclusively on smoking	B/prevalence: Smoking status was determined by the question "Do you smoke at all?" Current smoking prevalence was calculated as the percentage of individuals in each ethnic group who responded ‘yes’ to this question. The prevalence of former smoking, also known as quit ratio per cent, in each ethnic group was determined by dividing the number of ex-smokers (those who responded "no, but I used to …	Cigarettes; Pipe tobacco; Other: research did not focus on analysing what current smokers smoked, however, the majority used cigarettes rather than cigars and packages of pipe tobacco.
1330	Brathwaite 2017	Smoking prevalence differs by location of residence among Ghanaians in Africa and Europe: The RODAM study	Consensus	Smoking prevalence differs by location of residence among Ghanaians in Africa and Europe: The RODAM study	Rachel Brathwaite, Juliet Addo, Anton E. Kunst, Charles Agyemang, Ellis OwusuDabo, Ama de-Graft Aikins, Erik Beune, Karlijn Meeks, Kerstin Klipstein-Grobusch, Silver Bahendeka, Frank P. Mockenhaupt, Stephen Amoah, Cecilia Galbete, Matthias B. Schulze, Ina Danquah, Liam Smeeth	2017	x			Great Britain, Netherlands, Germany, Ghana	Region; City	6385	25-70	Migrant; People of a specific country of origin, namely; Other: Ghanaians in London, Amsterdam, Berlin, rural Ghana, urban Ghana		Other: Migrant and other populations	Differences in smoking prevalence between migrants from the same country living in different locations were previously observed. Smoking behaviour in migrant populations may change partly due to adopting the smoking norms of host populations, and the influence of tobacco control policies, anti-smoking interventions, socio-demographic characteristics, religious affiliations, family, and community-…	A multistage random sampling method was employed in Ghana using the list of enumeration areas in the Ashanti region stratified by urban and rural areas. In Amsterdam, Ghanaians were randomly selected from the Amsterdam Municipal Health register. In London, recruitment occurred through Ghanaian-based organisations and churches since no list of Ghanaian residents was available. In Berlin, alist of …	No		Country or community of origin; Socioeconomic status (poverty, education, employment); Social dynamics (stigma, cultural practice/rituals); Sex/gender (male vs female); Acculturation; Other: duration of residence in Europe and age at migration to Europe, Ethnic identity, Social networks	Only behaviours	Exclusively on smoking	prevalence was assessed. Determination of current smoker, ex-smoker or never smoker was based on either a‘Yes’, ‘No, but Iused to smoke’ or ‘No, I’ve never smoked’ response to the question ‘Do you smoke at all?’. Smoking frequency apparently was also assessed, not apparent how. Ghanaians living inEurope are more likely tosmoke than their counterparts inGhana, suggesting convergence to European po…	Other: not defined
1329	Bostean 2017	Smoking Trends among U.S. Latinos, 1998-2013: The Impact of Immigrant Arrival Cohort	Consensus	Smoking Trends among U.S. Latinos, 1998–2013: The Impact of Immigrant Arrival Cohort	Georgiana Bostean, Annie Ro and Nancy L. Fleischer	2017	x			USA	Country	12,492	20-64	Immigrant; People of a specific country of origin, namely; Other: Latinx		Other: Exclusively migrant populations	Latino immigrants have lower mortality rates compared with U.S.-born Latinos and Whites [1], even though they have lower socioeconomic profiles on average. This advantage appears to be driven by fewer smoking-attributable deaths among foreign-born Latinos compared with U.S.-born Whites, suggesting that smoking plays a key role in maintaining the so-called “Latino mortality paradox”. However, a ma…	Repeated cross-sectional data spanning 1998–2013 (U.S. National Health Interview Survey).	No		Country or community of origin; Socioeconomic status (poverty, education, employment); Other: Years in Host Country	Only behaviours	Exclusively on smoking	Behaviours, prevalence and frequency was assessed. Current smoking status (coded as current vs. former or never) was determined using two questions: “Have you ever smoked 100 cigarettes in your life?” and “How often do you smoke now—every day, some days, not at all.”	Cigarettes
1328	Bosdriesz 2013	Smoking prevalence among migrants in the US compared to the US-born and the population in countries of origin	Consensus	Smoking Prevalence among Migrants in the US Compared to the US-Born and the Population in Countries of Origin	Jizzo R. Bosdriesz*, Nienke Lichthart, Margot I. Witvliet, Wim B. Busschers, Karien Stronks, Anton E. Kunst	2013	x			USA	Country	247,159	≥15	Migrant		Other: Migrant and other populations	A common finding is that migrants in general and especially female migrants smoke less than the US-born population. This strongly affects differences in health between migrants and the host population. One study found that the life expectancy of both foreign- and native-born Hispanics was higher than for US-born Whites, and that more than 50% of this difference was attributable to smoking.	1. Data on smoking of US residents were taken from the Tobacco Use Supplement to the Current Population Survey (TUS-CPS). [11] The TUS-CPS delivers nationally and state level representative data on smoking in the US household population. The survey has a civilian, non-institutionalized population of 15 years and older. The majority of the survey consists of self-reported measures, which were obta…	No		Country or community of origin; Socioeconomic status (poverty, education, employment); Sex/gender (male vs female); Other: age at entry to the US	Only behaviours	Exclusively on smoking	Behaviour/prevalence: 1. respondents were classified as ‘current smoker’ if their smoking status was ‘everyday smoker’ or ‘some days smoker’. They were classified as ‘non-current smokers’ if their smoking status was ‘former smoker’ or ‘never smoker’. 2. In the WHS, respondents were asked ‘Do you currently smoke any tobacco products such as cigarettes, cigars or pipes?’ Those who answered ‘Daily’ …	Cigarettes; Pipe tobacco
1327	Bird 2018	Ethno-specific preferences of cigarette smoking and smoking initiation among Canadian immigrants - a multi-level analysis	Consensus	Ethno-specific preferences of cigarette smoking and smoking initiation among Canadian immigrants – a multi-level analysis	Yelena Bird Killian Forbeteh Chijioke Nwankwo John Moraros	2018	x			Canada	Country	130000	≥12	Immigrant		Other: Migrant and other populations	The projected growth in Canada’s immigrant population necessitates that more research focuses on understanding the smoking behaviors among immigrants.	nationally generalizable, telephone-based survey	No		Country or community of origin; Socioeconomic status (poverty, education, employment); Lifestyle factors (alcohol); Sex/gender (male vs female); Neighborhood residence (Community access to health care); Other: Ethnicity, marital status, self-perceived health, mental health, life stress and work stress,	Only behaviours	Exclusively on smoking	Behaviours: The smoking behaviors were categorized and defined as follows: daily smoker (smoke daily at present time and has smoked more than 100 cigarettes in lifetime); occasional smoker (never a daily smoker and has smoked less than 100 cigarettes in lifetime); and never smoker (never smoked a whole cigarette and has never smoked 100 cigarettes in lifetime). To assess the smoking preferences a…	Cigarettes
1326	Bayog 2018	Nativity, Chronic Health Conditions, and Health Behaviors in Filipino Americans	Consensus	Nativity, Chronic Health Conditions, and Health Behaviors in Filipino Americans	Maria L. G. Bayog, RN, PhD, and Catherine M. Waters, RN, PhD, FAAN	2018	x			USA	Region	555	18-85	Immigrant; People of a specific country of origin, namely; Other: Filipino		Other: Migrant and other populations	Immigration and acculturation are suggested as factors that influence health, but this research is relatively nonexistent in the Filipino American population. Immigrants are believed to be generally healthier than the U.S. native population (Waters & Pineau, 2015) and their health is believed to converge to those of their U.S.-born counterparts over time. Half of the sample were long-term immigra…	The CHIS is a population-based, telephone household survey that was conducted during a 2-year period in all 58 counties in California using random digit dialing of 80% landline and 20% cellular phones	No		Country or community of origin; Socioeconomic status (poverty, education, employment); Lifestyle factors (alcohol); Sex/gender (male vs female); Neighborhood residence (Community access to health care); Other: Years in Host Country, Marital status, English Proficiency	Only behaviours	Other: On a topic not related to smoking, where smoking is only recorded as part of participant's health profile, for example.	Behaviours, prevalence was assessed: Cigarette smoking was assessed by the question, “Are you a current smoker, never smoked regularly, or quit smoking.” The never smoked regularly and quit smoking options were combined as a no response to acknowledge the health benefits of tobacco use cessation (U.S. Department of Health & Human Services [U.S. DHHS], 2014). The current smoker option was coded as…	Cigarettes
1325	Banerjee 2014	Disengagement beliefs in South Asian immigrant smokeless tobacco users: A qualitative study	Consensus	Disengagement beliefs in South Asian immigrant smokeless tobacco users: A qualitative study	Smita C. Banerjee, Jamie S. Ostroff, Thomas A. D’Agostino, Sehrish Bari, Mitali Khera, Sudha Acharya, and Francesca Gany	2014		x		USA	City	39	>18	Immigrant; People of a specific country of origin, namely; Other: South Asian		Other: Exclusively migrant populations	Different reasonings given: 1. Spreading of dangerous smokeless tobacco products into native population of USA. In some South Asian countries (e.g. India, Bangladesh and Pakistan), consumption of smokeless tobacco products has surpassed rates of cigarette smoking (Secretan et al., 2009) and represents a growing public health problem. Smokeless tobacco use, particularly in the form of paan and gut…	The participants were recruited by our community-based partner organization, South Asian Council for Social Services (SACSS). SACSS is a non-profit organization that provides services to underserved South Asian and Indo-Caribbean communities in New York. Community-based recruitment strategies included word-ofmouth, social networking, handing out brochures and in-person contacts at community event…	No		Social dynamics (stigma, cultural practice/rituals)	Only knowledge	Exclusively on smoking	Knowledge: The researchers studied the health effects of gutka and tambaku paan use with prompts such as “What can gutka/tambaku paan do to your health?”, “What has your doctor or dentist told you about gutka/tambaku paan use?” and “Are there any benefits of gutka/chew tobacco use that you are aware of?” Several prompts also explored disengagement beliefs.	Oral tobacco (e.g. snus); Other: + other smokeless tobacco products
1324	Balogh 2021	Tobacco Smoking and Smokeless Tobacco Use among Domestic and International Medical Students in Hungary	Consensus	Tobacco Smoking and Smokeless Tobacco Use among Domestic and International Medical Students in Hungary	Erika Balogh, Zoltán Wagner, Nóra Faubl, Henna Riemenschneider, Karen Voigt, András Terebessy, Ferenc Horváth, Zsuzsanna Füzesi & István Kiss	2021	x			Hungary	City	1337	-	Other: international medical students		Other: Migrant and other populations	The aim of this study was to assess tobacco use patterns, i.e., the prevalence of smokeless tobacco use, cigarette, cigar or pipe smoking, and waterpipe use in an international sample of medical students from different cultural backgrounds studying at Hungarian universities, with special focus on students from Norway, where the smokeless tobacco product snus is widely used in the general young ad…	Questionnaires were distributed to participants during mandatory seminars/tutorials or lectures in order to enable the inclusion of every eligible student into the study.	No		Country or community of origin; Sex/gender (male vs female); Other: academic year	Only behaviours	Exclusively on smoking	Behaviour: The present paper focuses on the prevalence of smokeless tobacco use and combustible tobacco use. We assessed past 30-day use of tobacco by the following questions: “During the past 30days (1month) how often did you …,” “… use chewing tobacco or snus?,” “… smoke waterpipe?,” “… smoke cigarettes?,” “… smoke cigars or pipes?.” Participants reporting the use of chewing tobacco or snus at …	Cigarettes; Waterpipe/shisha; Oral tobacco (e.g. snus); Pipe tobacco
1323	Azagba 2019	Assessing trends and healthy migrant paradox in cigarette smoking among U.S. immigrant adults	Consensus	Assessing trends and healthy migrant paradox in cigarette smoking among U.S. immigrant adults	Sunday Azagba, Lingpeng Shan, Keely Latham	2019	x			USA	Country	2694505	>18	Immigrant; Foreign-born		Other: Migrant and other populations	The healthy migrant paradox suggests that immigrants to developed countries are, on average, healthier than the native born of the host country, with some finding that health advantages diminish after 10–20 years. This study examined trends in immigrant cigarette smoking trends, as well as smoking by the length of residence in the U.S. The final analysis included 140,254 immigrants and 2,544,251 …	The TUS-CPS is a large household survey among the civilian noninstitutionalized population	No		Country or community of origin; Socioeconomic status (poverty, education, employment); Sex/gender (male vs female); Neighborhood residence (Community access to health care); Acculturation; Other: Years in Host Country	Only behaviours	Exclusively on smoking	Behaviour, only assessed prevalence. defined a smoker as someone who has smoked at least 100 cigarettes in their life and currently smoked every day or some days at the time of the survey.	Cigarettes; Menthol cigarettes
1322	Azagba 2021	Examining the Role of Acculturation in E-Cigarette Use among U.S. Immigrant Adults	Consensus	Examining the Role of Acculturation in E-Cigarette Use among U.S. Immigrant Adults	Sunday Azagba * and Lingpeng Shan	2021	x			USA	Country	297282	≥18	Immigrant		Other: Migrant and other populations	Evidence suggests that as immigrants’ length of residence in the host country increases, they may integrate their behavior and norms to align with the new community’s cultural norms.	The Tobacco Use Supplement to the Current Population Survey (TUS-CPS) is a large household survey among the civilian, non-institutionalized population who are 16 years of age and older in the United States.	No		Country or community of origin; Socioeconomic status (poverty, education, employment); Sex/gender (male vs female); Acculturation; Other: race, years in host country	Only behaviours	Exclusively on smoking	Behaviour/prevalence: The main outcome variables were two dichotomized variables: (1) e-cigarette ever use, and (2) current (some days or every day) e-cigarette use during the survey period Other tobacco product use was defined as a respondent who had used 100 cigarettes in his/her lifetime and smoked cigarettes some days or every day, or had ever used other tobacco (i.e., filtered cigars, cigari…	Cigarettes; E-Cigarettes (vapes); Waterpipe/shisha; Oral tobacco (e.g. snus)
1321	AxelssonFisk 2021	Understanding the complexity of socioeconomic disparities in smoking prevalence in Sweden: a cross-sectional study applying intersectionality theory	Consensus	Understanding the complexity of socioeconomic disparities in smoking prevalence in Sweden: a cross-sectional study applying intersectionality theory	Sten Axelsson Fisk, Martin Lindström, Raquel Perez-Vicente, Juan Merlo	2021	x			Sweden	Country	110044	30-84	Immigrant		Other: Migrant and other populations	A higher prevalence of smoking among individuals with low socioeconomic position (SEP) compared with higher SEP has been reported in several studies in Sweden and globally. However, a review of the efficacy of non-healthcare interventions targeting behavioural factors among people with low education concludes that there is a lack of evidence that such interventions oriented towards individual det…		No		Socioeconomic status (poverty, education, employment); Sex/gender (male vs female); Intersectionality; Other: Household composition	Only behaviours	Other: Drawing correlations between smoking and other factors, such as alcohol consumption, or mental health	Behaviours: Study assessed the smoking prevelance weighted within different age-range, migration status, educational achievement and household composition. Smoking status was assessed based on the answer to the question ‘Do you smoke?’, if the person answered ‘yes’ or ‘yes, sometimes’, the individual was categorised as a smoker, if the respondent answered ‘no’ the individual was considered a non-…	Other: not defined
1320	Aung 2020	Acculturation and Its Effects on Health Risk Behaviors among Myanmar Migrant Workers: A Cross-Sectional Survey in Chiang Mai, Northern Thailand	Consensus	Acculturation and Its Effects on Health Risk Behaviors among Myanmar Migrant Workers: A Cross-Sectional Survey in Chiang Mai, Northern Thailand	Thin Nyein Nyein Aung, Yoshihisa Shirayama, Saiyud Moolphate, Thaworn Lorga, Motoyuki Yuasa, and Myo Nyein Aung	2020	x			Thailand	Region	414	18-60	Migrant; People of a specific country of origin, namely; Other: Myanmar migrant worker		Other: Exclusively migrant populations	International migration is a global phenomenon, and migrant workers are recognized as the most vulnerable population in society. Foreign workers are commonly employed in jobs involving heavy physical loads with dirty operating environments because of their language limitations and cultural differences with the host culture. Migrant workers are at an increased risk of being marginalized and exploi…		No		Socioeconomic status (poverty, education, employment); Lifestyle factors (alcohol); Acculturation	Only behaviours	On a topic not related to smoking, where smoking is only recorded as part of participant health profile, for example.	Behaviour/only prevalence: "For smoking status, we created a dichotomous variable to capture the self-reported current smoking status, defining current smokers as those who smoke any tobacco products (cigarettes, tobacco, or cheroot) either on some days or every day. Individuals categorized as current non-smokers included respondents who were former smokers or those who never smoked cigarettes."	Cigarettes
1319	Assari 2020	Socioeconomic Status and Current Cigarette Smoking Status: Immigrants' Diminished Returns	Consensus	Socioeconomic Status and Current Cigarette Smoking Status: Immigrants’ Diminished Returns	Shervin Assari	2020	x			USA	Country	14149		Immigrant		Other: Migrant and other populations	Although socioeconomic status (SES) resources influence population and individual health behaviors, socially marginalized groups gain significantly less health from their SES indicators, such as education and income, compared to the socially privileged groups. This pattern is called marginalization-related diminished returns (MDRs). However, most of the MDRs literature is derived from studies tha…	-	No		Socioeconomic status (poverty, education, employment); Sex/gender (male vs female); Other: marital status, race, ethnicity	Only behaviours	Exclusively on smoking	Behaviour/prevalence: Current cigarette smokers were defined as those who had smoked at least 100 cigarettes, were a smoker at the time of the survey, and reported smoking daily.	Cigarettes
1318	Aspinall 2014	Smoking prevalence and the changing risk profiles in the UK ethnic and migrant minority populations: implications for stop smoking services	Consensus	Smoking prevalence and the changing risk profiles in the UK ethnic and migrant minority populations: implications for stop smoking services	P.J. Aspinall*, L. Mitton	2014	x			England and Wales	Country	1745643	≥18	Migrant		Other: Migrant and other populations	There is evidence that the ethnicity risk profiles for the currently smoking population are changing commensurately, resulting over the last decade from globalized migration from a number of countries with high smoking rates but also the continually increasing ‘mixed’ population which has traditionally had high smoking prevalence rates.	The data has been drawn from two surveys. Firstly, the Integrated Household Survey (IHS), conducted by the Office for National Statistics, is formed from ‘core’ questions on a number of ONS household surveys. Secondly, data have been drawn from the 2012 (JanuaryeSeptember) GP Patient Survey (GPPS)15 which collected data on ethnic group, using the 2011 Census classification, and smoking habits. Th…	No		Country or community of origin; Socioeconomic status (poverty, education, employment); Sex/gender (male vs female); Other: ethnic groups	Only behaviours	Exclusively on smoking	Behaviour/prevalence: 1. study: the questions asking ‘Have you ever smoked a cigarette, a cigar, or a pipe?’ and ‘Do you smoke cigarettes at all nowadays?’, thereby enabling informants to be categorized into never smoked, current smoker, and ex-smoker categories 2. study: the question asking: ‘Which of the following best describes your smoking habits: ‘never smoked’, ‘former smoker’, ‘occasional …	Cigarettes
1317	Aslesh 2015	High Prevalence of Tobacco Use and Associated Oral Mucosal Lesion Among Interstate Male Migrant Workers in Urban Kerala, India	Consensus	High Prevalence of Tobacco Use and Associated Oral Mucosal Lesion Among Interstate Male Migrant Workers in Urban Kerala, India	Ottapura Prabhakaran Aslesh,1,* Sam Paul,1 Lipsy Paul,1 and Anandabhavan Kumaran Jayasree	2015	x			India	City	244	>18	Migrant; Other: male migrant worker		Other: Exclusively migrant populations	Kerala is a highly urbanized state in India and interstate migrant laborers working there forms a marginalized community. It was generally perceived that use of tobacco and alcohol was high among the workers, but there are no epidemiological studies assessing the actual burden.	The study participants were recruited from a routine medical check-up camp organized by the labor department for the migrants	No		Country or community of origin; Lifestyle factors (alcohol); Other: Prevalence of Oral Mucosal Lesion	Only behaviours	Other: Drawing correlations between smoking and other factors, such as alcohol consumption, or mental health	Behaviour: The use of tobacco and alcohol were classified into current user, ex- user and non -user. Those who had used tobacco or alcohol within last one year were termed as current user. Those users, who had used tobacco or alcohol in their lifetime, but have abstained from the use in past one year, were classified as ex-user.	Cigarettes; Oral tobacco (e.g. snus)
1316	Asfour 2015	Uncovering risky behaviors of expatriate teenagers in the United Arab Emirates: A survey of tobacco use, nutrition and physical activity habits	Consensus	Uncovering risky behaviors of expatriate teenagers in the United Arab Emirates: A survey of tobacco use, nutrition and physical activity habits	Leena W. Asfour, Zachary D. Stanley, Michael Weitzman and Scott E. Sherman	2015	x			United Arab Emirates	City	439	not given, mean age: 14	Expat; Other: primarily composed of North African or Middle Eastern descent		Other: Exclusively migrant populations	Geographical regions such as the Middle East, where tobacco use has long been an integral part of the culture, have recently experienced an even greater prevalence of tobacco use, especially among youth.	Cohort consisted of ninth grade students from five private high schools in the city of Abu Dhabi. We excluded schools whose pupils did not read and write English at a level that would allow them to answer the survey.	No		Social dynamics (stigma, cultural practice/rituals); Lifestyle factors (alcohol); Sex/gender (male vs female); Other: screening for eating disorders	Knowledge and behaviours	Other: Drawing correlations between smoking and other factors, such as alcohol consumption, or mental health.	The authors adapted the Global Youth Tobacco Survey (GYTS) from the World Health Organization (WHO), a survey that has been used in the MENA region before, to fit the cultural context of the UAE [14]. Fifty-seven questions were used from this survey to gather information related to tobacco use, including questions about environment and education. Following the GYTS question style, we added 12 que…	Cigarettes; Waterpipe/shisha; Other: Dokha
1315	Arsenijevic 2018	Lifestyle differences between older migrants and non-migrants in 14 European countries using propensity score matching method	Consensus	Lifestyle differences between older migrants and non-migrants in 14 European countries using propensity score matching method	Jelena Arsenijevic1,3 • Wim Groot	2018	x			Austria, Belgium, Czech Republic, Denmark, Estonia, France, Germany, Italy, Luxembourg, the Netherlands, Slovenia, Spain, Sweden and Switzerland + Africa and Middle East	Country	2656	>50	Migrant		Other: Exclusively migrant populations	With the increase in migration, the integration of migrants has become an important topic of debate. Lifestyle (smoking, alcohol consumption or a low level of physical activity) is an important area of integration. Of course, a healthy lifestyle also contributes to the life expectancy and health status of migrants and may reduce the pressure on the health care system in the country of destination.	A detailed description of the SHARE data is available on SHARE web page (SHARE 2016). We distinguish first- and second-generation migrants.	No		Country or community of origin; Lifestyle factors (alcohol); Other: moderate physical activity	Only behaviours	Other: Drawing correlations between smoking and other factors, such as alcohol consumption, or mental health.	B/prevalence: Smoking is determined by the answer on the question ‘‘Do you smoke at the present time?’’.	Other: not determined
1313	Arcury 2020	"It's Worse to Breathe It Than to Smoke It": Secondhand Smoke Beliefs in a Group of Mexican and Central American Immigrants in the United States	Consensus	"It’s Worse to Breathe It Than to Smoke It”: Secondhand Smoke Beliefs in a Group of Mexican and Central American Immigrants in the United States	Thomas A. Arcury, Grisel Trejo, DaKysha Moore, Timothy D. Howard, Sara A. Quandt, Edward H. Ip and Joanne C. Sandberg	2020		x		USA	Region	60	19-69	Immigrant; People of a specific country of origin, namely; Other: Latinx		Other: Exclusively migrant populations	Details of Latinx knowledge and beliefs surrounding secondhand smoke are limited.	Participant inclusion criterion were (1) age 18 years and older, (2) born in Mexico or Central America, (3) reside in North Carolina, and (4) speak Spanish. The bilingual study coordinator used a site-based strategy [23] to identify and recruit the potential study participants. Sites, such as community care clinics, stores, community partners, and churches, were used to contact this hard-to-reach…	No		Country or community of origin; Socioeconomic status (poverty, education, employment)	Knowledge and attitudes	Exclusively on smoking	Knowledge and attitude: Participant discussions of secondhand smoke centered on four domains: (1) familiarity and definition of “secondhand smoke”, (2) potency of secondhand smoke, (3) general health effects of secondhand smoke, and (4) child health effects of secondhand smoke. These domains largely reflected questions included in the interview guide that addressed the larger project’s goals	Cigarettes; Other: secondhand smoke
1312	Angosta 2014	Assessment of heart disease knowledge and risk factors among first-generation Filipino Americans residing in Southern Nevada: A cross-sectional survey	Consensus	Assessment of heart disease knowledge and risk factors among first-generation Filipino Americans residing in Southern Nevada: A cross-sectional survey	Alona D. Angosta, Kirsten E. Speck	2014	x			USA	Region	300	35-75	Immigrant; Foreign-born; People of a specific country of origin, namely; Other: Filipino Americans	Filipino Americans are discribed as Immigrant and foreign-born	Other: Exclusively migrant populations	Filipino Americans are the second largest Asian subgroup in the United States and heart disease is their leading cause of death. Despite this, they remain an invisible minority and experience health disparities in cardiovascular health. Study describes migrant group as both immigrant and foreign born.	The inclusion criteria were Filipino Americans between the ages of 35 and 75 years old: who could read, speak, write and understand English. To reach a greater number of Filipino Americans, we posted flyers in Filipino stores, supermarkets, and fast-food restaurants. We also announced our study during Filipino events. We also set up a table inside a Filipino restaurant on weekdays and sometimes o…	No		Country or community of origin; Socioeconomic status (poverty, education, employment); Subjective individual factors (social identity, behavioural factors); Lifestyle factors (alcohol)	Knowledge and behaviours	On a topic not related to smoking, where smoking is only recorded as part of participant health profile, for example.	B: Smoking prevelance: current smoking K: This measure of knowledge was asked in the survey questionnaire: 4. Smoking is a risk factor for coronary heart disease: true, false, "I don't know". 5. A person who stops smoking will lower their risk of developing coronary heart disease: true, false, "I don't know".	Other: Smoking not specifically defined
1311	Alkerwi 2012	Acculturation, immigration status and cardiovascular risk factors among Portuguese immigrants to Luxembourg: findings from ORISCAV-LUX study	Consensus	Acculturation, immigration status and cardiovascular risk factors among Portuguese immigrants to Luxembourg: findings from ORISCAV-LUX study	Ala’a Alkerwi, Nicolas Sauvageot, Sybil Pagny, Jean Beissel, Charles Delagardelle and Marie-Lise Lair	2012	x			Luxembourg	Country	843	18-69	Immigrant; People of a specific country of origin, namely; Other: Portuguese immigrants		Other: Migrant and other populations	According to the National Institute of Statistics (2011), Portuguese immigrants constitute 15.9% of the total Luxembourg population with a steady increase during the last decades. Primary care physicians of Luxembourg have observed during the last decades that Portuguese immigrants to Luxembourg are more susceptible to develop cardiovas- cular diseases and are at higher risk of obesity, hypertens…	Nationwide population-based study carried out on a weighted random sample stratified according to age, sex and district.	No		Socioeconomic status (poverty, education, employment); Subjective individual factors (social identity, behavioural factors); Acculturation	Only behaviours	On a topic not related to smoking, where smoking is only recorded as part of participant health profile, for example.	Behaviours, specifically only prevalence: Smoking status was categorized as current smoker or non-smoker (which included former smokers and never smokers).	Cigarettes
1310	Ali 2017	Tobacco Abuse and Associated Oral Lesions among Interstate Migrant Construction Workers	Consensus	Tobacco Abuse and Associated Oral Lesions among Interstate Migrant Construction Workers	Anzil KS Ali, Arshad Mohammed, Archana A Thomas, Shann Paul, M Shahul, K Kasim	2017	x			India	City	2163	15-54	Migrant; Other: Construction workers		Other: Exclusively migrant populations	Building workers are unprotected from various health hazards at workplace. Use of tobacco products is widely seen among construction workers in Cochin. Poor literacy and low socioeconomic status have resulted in the practice of tobacco, smoking, and chewing in the majority of them. As there has been no such studies conducted on the construction workers regarding the prevalence of oral lesions due…	Workers between 14 and 55 years of age, who were present and willing for the survey, were included.	No		Country or community of origin; Socioeconomic status (poverty, education, employment); Social dynamics (stigma, cultural practice/rituals); Other: Marital status	Attitudes and behaviours	Exclusively on smoking	Attitudes: Attempt and willingness to quit tobacco Behaviours, specifically only prevalence: 1,952 (90.25%) were tobacco users which include 1,833 (84.74%) males and 119 (5.51%) females. The study also looked at duration of use in years.	Cigarettes; Oral tobacco (e.g. snus); Other: Betel quid, Bidi, Pan
1309	Alcantara 2015	Transnational, social, and neighborhood ties and smoking among Latino immigrants: does gender matter?	Consensus	Transnational, Social, and Neighborhood Ties and Smoking Among Latino Immigrants: Does Gender Matter?	Carmela Alcántara, PhD, Kristine M. Molina, PhD, and Ichiro Kawachi, MD, PhD	2015	x			USA	Country	1629	18-97	Immigrant; People of a specific country of origin, namely; Other: Latinx		Other: Exclusively migrant populations	Latino adults, in the aggregate, are less likely to smoke than their non-Latino White counterparts. Research on nativity differences in Latino health, however, suggests that for Latino immigrants, these health advantages erode with increased exposure to the US mainland culture.	The NLAAS used a 3-tiered stratified probability sample design to obtain a nationally representative sample of Latino subgroups regardless of geographic residential patterns, and included 3 components: (1) core sampling of primary and secondary sampling units of US metropolitan statistical areas and counties, (2) high-density supplemental sam- plings of census block groups to cover sample geograp…	No		Country or community of origin; Socioeconomic status (poverty, education, employment); Social dynamics (stigma, cultural practice/rituals); Lifestyle factors (alcohol); Sex/gender (male vs female); Neighborhood residence (Community access to health care); Other: family support, transnational ties with homecountry	Only behaviours	Other: Drawing correlations between smoking and other factors, such as alcohol consumption, or mental health.	Behaviours: Current smoking status. We created a dichot- omous variable indicating respondents’ current smoking status. Respondents who reported being current smokers were classified as “current smokers.” Those who indicated they “had never smoked,” “only smoked a few times,” or were an “ex-smoker” were collapsed into a single category and coded as “noncurrent smokers” (reference category).	Cigarettes
1308	Agbemenu 2016	Acculturation and Health Behaviors of African Immigrants Living in the United States: An Integrative Review	Consensus	Acculturation and Health Behaviors of African Immigrants Living in the United States: An Integrative Review	Kafuli Agbemenu	2016	x			USA	Country	-	-	Immigrant		Other: Exclusively migrant populations	Τhis research was conducted to identify the acculturation and health behaviors in the African Immigrant population, which is presently living in the United States.	-	No		Country or community of origin; Acculturation	Knowledge and behaviours	On a topic not related to smoking, where smoking is only recorded as part of participant health profile, for example.	Behaviour: Smoking status in relation to immigrant background, or language acculturation. Knowledge: Belief amongst Ethiopian immigrants that habits such as smoking cigarettes could contribute to HIV/AIDS infection.	Other: Smoking not specifically defined
1307	Abebe 2015	Binge Drinking, Cannabis and Tobacco Use Among Ethnic Norwegian and Ethnic Minority Adolescents in Oslo, Norway	Consensus	Binge Drinking, Cannabis and Tobacco Use Among Ethnic Norwegian and Ethnic Minority Adolescents in Oslo, Norway	Dawit S. Abebe • Gertrud S. Hafstad • Geir Scott Brunborg • Bernadette Nirmal Kumar • Lars Lien	2014	x			Norway	City	10934	14-17	Immigrant		Other: Migrant and other populations	Research from Western countries has shown clear differ- ences in the use of alcohol, cannabis [1] and tobacco [2] between adolescents with an immigrant background and adolescents with a background from the host culture. Few studies in Norway have also revealed such ethnic differ- ences in substance use behaviors [3, 4]. However, given the increased immigration to Norway over the past 20 years, al…	data were collected from the Young in Oslo study. From the list of all junior- and senior high schools in Oslo, 68 schools were selected at random and weighted by size (proportional allocation).	No		Country or community of origin; Socioeconomic status (poverty, education, employment); Social dynamics (stigma, cultural practice/rituals); Subjective individual factors (social identity, behavioural factors); Lifestyle factors (alcohol); Sex/gender (male vs female); Acculturation; Other: Family dynamics	Only behaviours	Other: Drawing correlations between smoking and other factors	Behaviours, specifically prevalence only: Cannabis: Cannabis use was assessed by asking the frequency of cannabis use over the past 12 months. The response scale ranged from 1 (‘‘never’’) to 7 (‘‘more than 50 times’’). Using cannabis at least once in the past year was a cut-off point for measuring the prevalence over the past year. Tobacco: Tobacco use was assessed by measuring the frequency of s…	Cigarettes; Cannabis
1306	Tang 2015	Smoking change of English-, French-, and Chinese speaking immigrants in Ottawa and Gatineau, Canada	Consensus	Smoking Change of English, French and Chinese Speaking Immigrants in Ottawa and Gatineau, Canada	Ning Tang, Colin MacDougall, Danijela Gasevic	2015	x			Canada	City	810	18	Immigrant		Exclusively migrant specific population(s)	Addiction to tobacco has been identified as the largest single factor of ill-health and premature death in Canada [Lyons 2000]. Early immigration can lead a number of Canadian immigrant groups to exhibit significantly lower rates of daily smoking [McDonald 2005]. Especially, non-European immigrants were less likely than other Canadian people to become daily smokers.	English, French and Chinese immigrants at Adult Educational Centres/Schools, Christian Community Churches and Communities in Gatineau and Ottawa of Canada were identified as the target population of this multicultural cross-sectional study. Purposive-sampling method was applied in the multicultural study to recruit qualified immigrant participants.	No		Country or community of origin; Sex/gender (male vs female); Sexual orientation; Acculturation; Other: Age, Class of immigrant - e,g, spouse and dependent immigrants	Attitudes and behaviours	Exclusively on smoking	Attitudes: Smoking Belief Change (Before arrival in Canada, which of these statements best describes your belief with regards to smoking cigarettes?, Since arrival in Canada, which of these statements best describes your belief with regards to smoking cigarettes?) Behaviours Smoking behaviour change (Which of the following best describes you?: A. You have never smoked cigarettes”, “B. You smoked …	Cigarettes
1304	Saurel-Cubizolles 2012	Perinatal health of foreign-born women in France. (Numero thematique - Sante et recours aux soins des migrants en France.) [French]	Consensus	Perinatal health of foreign-born women in France	Marie-Josèphe Saurel-Cubizolles, Monica Saucedo, Nicolas Drewniak, Béatrice Blondel, Marie-Hélène Bouvier-Colle	2012	x			France	Country	13,985, of which 1,868 foreign born	Not specified	Foreign-born		Migrant and other population(s)	Immigrant women often have a less favorable socio-demographic situation than the rest of the population, which can make access to care more difficult and increase perinatal risks		No		Country or community of origin; Socioeconomic status (poverty, education, employment); Other: Number of children, BMI, access to prenatal care	Only behaviours	On a topic not related to smoking, where smoking is only recorded as part of participant health profile, for example.	Behaviours -Prevalence only Perinatal Health of Foreign Born women in France: Tobacco consumption in the 3rd Trimester of Pregnancy	Other: Tobacco (not defined)
1303	Salas-Wright 2019	Trends in cannabis use among immigrants in the United States, 2002-2017: evidence from two national surveys	Consensus	Trends in cannabis use among immigrants in the United States, 2002–2017: Evidence from two national surveys	Christopher P. Salas-Wrighta,b,⁎, Rachel Johna, Michael G. Vaughnc,d, Rob Eschmanna, Mariana Cohena, Millan AbiNadera, Jorge Delva	2019	x			USA	Country	76,402	18 and older	Immigrant		Migrant and other population(s)	At present, our understanding of the trends in cannabis use among immigrants vis-à-vis US-born individuals remains quite limited. Prior studies have examined trends in cannabis use among the general po- pulation (see Salas-Wright et al., 2017; Salas-Wright & Vaughn, 2016), but we are aware of no studies that have examined trends among im- migrants. This is remarkable as the US is home to > 40 mil…		No		Sex/gender (male vs female); Other: Age groups	Only behaviours	Exclusively on smoking	Behaviours: Only prevalence, cannabis use. Participants were asked about past year (no, yes)use of marijuana or products including tetrahydrocannabinol (THC) such as “weed, pot, dope, hashish, Mary Jane, joints, or blunts.” We also examined cannabis use disorder in supplemental analyses.	Cannabis
1302	Salas-Garcia 2016	Internal migration in college students. Is it a risk for the drugs consumption? [Spanish]	Consensus	Internal migration among university students: A risk for drug use?	Betzaida Salas-García Xóchitl De-San-Jorge-Cárdenas Paulina Beverido-Sustaeta Yuliana Carmona-Avendaño	2016	x			Mexico	Region	2621	18 to 25	Migrant; Other: students who migrated		Migrant and other population(s)	Movements that involve a change of residence, whether temporary or permanent, imply a psychosocial process of adaptation for those who arrive, although it also has an impact on those who receive them, especially when the change is from a rural to an urban environment, in such a way that the migratory situation can become a risk or protection factor for incurring in risk behaviours, such as drug c…	For this particular study, the information was obtained from the database of the aforementioned project, using non-probability sampling by convenience	No		Country or community of origin; Lifestyle factors (alcohol)	Only behaviours	Drawing correlations between smoking and other factors, such as alcohol consumption	Behaviours: Only prevalence, ever smoking at some time in their life, during the last twelve months and /or in the last month	Cannabis; Other: Tobacco not specifically defined
1301	Rajeshkannan 2018	Prevalence and perceptions about tobacco use among migrant construction workers: a community-based cross-sectional survey	Consensus	Prevalence and perceptions about tobacco use among migrant construction workers: A community-based cross-sectional survey	Rajeshkannan S, Parthiban P	2018	x			India	City; Community	300	<20-49	Migrant		Other: Exclusive focus on migrant population(s)	Evidence suggests that highly mobile male migrants are more likely to engage in greater high-risk behaviors. Economic independence at a young age, staying away from the family, work-related stress, peer pressure, etc., make the migrant labor highly prone to adopt the many high-risk behaviors, including substance use at a very early age.		No		Socioeconomic status (poverty, education, employment); Sex/gender (male vs female)	Knowledge and behaviours	Exclusively on smoking	Knowledge - Individual questionnaire of Global Adult Tobacco Survey India Table 3: Exposure to information about the dangers of tobacco or quit tobacco consumption Type of Media: (Newspapers or in magazines, On television, On the radio, On billboards, Cinemas/Theaters, Did you notice any health warnings on cigarette packages?) In the past 30 days have warning labels on cigarette packages led you …	Cigarettes; Oral tobacco (e.g. snus)
1299	Pinsker 2017	The development of culturally appropriate tobacco prevention videos targeted toward Somali youth	Consensus	The Development of Culturally Appropriate Tobacco Prevention Videos Targeted Toward Somali Youth	Erika A. Pinsker, Kathleen T. Call, Akiko Tanaka, Abdillahi A. Kahin, Sarah I. Dar, Abdillahi Ganey, Diana K. DuBois, Kolawole S. Okuyemi	2017		x		USA	Region	65	13 to 17 years	Immigrant; People of a specific country of origin, namely; Other: Somali Immigrants		Exclusively migrant specific population(s)	Previous research has found that 17.5% of Somali youth in Minnesota intend to use tobacco in the next year and Somali youth in Minnesota perceive that 64% of their friends smoke.1,3 Because high perceived prevalence increases tobacco use intentions and initiation, tobacco prevention efforts are needed.4,5 However, nontailored prevention messages are seen to have minimal impact because they ignore…	All participants were recruited by community health workers from an after-school programme called the Young Achievers and Lighthouse Academy of Nations, a preparatory school in Minneapolis with a large Somali student population.	Yes	The goal of this project was to develop a culturally appropriate tobacco prevention intervention targeted toward Somali youth in Minneapolis, Minnesota. This project used a CBPR approach, because CBPR is a key strategy for increasing the relevance, feasibility, and cultural appropriateness of inter- ventions targeting minority populations.6	Social dynamics (stigma, cultural practice/rituals); Subjective individual factors (social identity, behavioural factors)	Only knowledge; Only attitudes; Only behaviours	Exclusively on smoking	Knowledge, Attitudes, and Behaviours: Each moderator used an interview guide with 14 open-ended questions on Somali youth tobacco use, including perceptions about youth who use tobacco, why youth use tobacco, how to keep youth from using tobacco, and the best format and channels of distribution for tobacco prevention messaging.	Cigarettes; Waterpipe/shisha; Oral tobacco (e.g. snus)
1298	Onigbogi 2014	Metholated cigarettes use and smoking pattern in a migrant community in Idi-Araba, Lagos	Consensus	Mentholated Cigarettes use and Smoking Pattern in a migrant Community in Idi-Araba, Lagos	Onigbogi O.O , Olufunlayo T.F , Ojo Y.O , Onigbogi M.O andOkuyemi K.O	2014	x			Nigeria	Community	299	15 to 55 and above	Migrant		Exclusively migrant specific population(s)	Nigeria, there is limited capacity to address the growing epidemic of tobacco use in the population. In order to reduce the prevalence of tobacco use and its associated morbidity, and mortality, it is important to identify factors that may contribute to the increase in use in this population. Nigeria is geographically and politically divided into six geo- political zones with three of these zones…		No		Socioeconomic status (poverty, education, employment); Other: Occupation, age, marital status, ethnicity	Attitudes and behaviours	Exclusively on smoking	Attitudes: A 3-point Likert scale was used to assess respondents' attitude to mentholated cigarettes Behaviours: Prevalence of smoking, use of other forms of smoked tobacco products, use of smokeless tobacco, number of cigarettes smoked per day and if ever ever been refused a sale of tobacco products.	Cigarettes; Menthol cigarettes; Oral tobacco (e.g. snus)
1296	Mohammadnezhad 2015	"I have never experienced any problem with my health. So far, it hasn't been harmful": older Greek-Australian smokers' views on smoking: a qualitative study	Consensus	“I have never experienced any problem with my health. So far, it hasn’t been harmful”: older Greek-Australian smokers’ views on smoking: a qualitative study	Masoud Mohammadnezhad, George Tsourtos, Carlene Wilson, Julie Ratcliffe5 and Paul Ward	2015		x		Australia	Community	20	50 and over	Migrant		Exclusively migrant specific population(s)	Fifteen years ago it was reported that Greek-Australian smokers not only smoke more than other NESB groups; they have less smoking-related knowledge and less intention to quit smoking compared with other minority groups [19]. Whether this attitude and lack of know- ledge persists among older Greek-Australians is un- known. As far as we know, there are very few studies of smoking in the Greek-Aust…	A snowball sampling technique was used to identify twenty Greek–Australian current smokers, aged ≥50 years. They were recruited through the Greek Orthodox Community Centre of South Australia (GOCSA).	No		Socioeconomic status (poverty, education, employment); Sex/gender (male vs female); Other: Preferred language, comorbidities	Attitudes and behaviours	Exclusively on smoking	Knowledge Attitudes and Beliefs The interviews included open-ended questions aimed at exploring the participants’ knowledge, attitudes and beliefs about smoking or matters associated with smoking, including their experience of barriers to quitting. Summary of the topics discussed during the interview Smoking antecedents (i.e. kind of smoking, starting age of smoking, reasons started, number of ye…	Cigarettes
1295	Melchior 2015	Tobacco and alcohol use in pregnancy in France: the role of migrant status: the nationally representative ELFE study	Consensus	Tobacco and alcohol use in pregnancy in France: The role of migrant status: The nationally representative ELFE study	Maria Melchior, Aude Chollet, Nine Glangeaud-Freudenthal, Marie-Josèphe Saurel-Cubizolles, Marie-Noëlle Dufourg, Judith van Der Waerden, Anne-Laure Sutter-Dallay	2015	x			France	Country	2330	18-48	Migrant		Migrant and other population(s)	Identifying risk factors associated with substance use in migrant women and comparing them to those most relevant among native women can help refine knowledge of characteristics which physicians should pay attention to in screening for prenatal substance use in their patients.		No		Socioeconomic status (poverty, education, employment); Other: health and partner’s characteristics (migrant status and laboral status)	Only behaviours	Other: tobacco is analysed together with alcohol use	Tobacco prevalence: regular smokers (≥1 cigarette/day, yes vs. no) and heavy smokers (≥10 cigarettes/day, yes vs. no)	Cigarettes
1294	Mehta 2012	Migrant selection and the health of U.S. immigrants from the former Soviet Union	Consensus	Migrant Selection and the Health of U.S. Immigrants From the Former Soviet Union	Neil K. Mehta, Irma T. Elo	2012	x			USA	Country	9,312	50-84	Immigrant; People of a specific country of origin, namely; Other: Former Soviet Union		Exclusively migrant specific population(s)	Despite a large number of studies on the health of the U.S. foreign-born population, there are numerous gaps in our knowledge about the role of migrant selectivity. Most prior research has focused on Hispanics. Studies of the non-Hispanic foreign-born have focused mostly on nonwhite groups, with scant attention given to those born in eastern Europe, a group whose absolute numbers in the United St…		No		Socioeconomic status (poverty, education, employment); Lifestyle factors (alcohol); Other: Timing of immigration	Only behaviours	On a topic not related to smoking, where smoking is only recorded as part of participant health profile, for example.	Behaviour Prevalence Smoking status (Never, Current, Former)	Cigarettes; Menthol cigarettes; Nicotine pouches (no tobacco)
1293	Maclean 2013	The roles of assimilation and ethnic enclave residence in immigrant smoking	Consensus	THE ROLES OF ASSIMILATION AND ETHNIC ENCLAVE RESIDENCE IN IMMIGRANT SMOKING	Johanna Catherine Maclean, Douglas Webber, Jody L. Sindelar	2013	x			USA	Country	149,735	18+	Immigrant		Migrant and other population(s)	Immigrants are potentially an important group to study as the U.S. immigrant population has increased substantially over time.Also, the type of immigrant who chooses to migrate to the U.S. is changing. During previous migration waves (e.g., 1890 to 1920) immigrants often originated from Europe while more modern waves tend to migrate from Latin American and Asia (Pew Research Center, 2013). Unauth…		No		Socioeconomic status (poverty, education, employment); Neighborhood residence (Community access to health care); Acculturation; Other: Local anti-tobacco policies, workplace tobacco control measures	Only behaviours	Drawing correlations between smoking and other factors, such as alcohol consumption	Behaviours, prevalence among others Summary statistics among men, Summary statistics among women: Smoking policies at work (Full office smoking ban, Office smoking ban not enforced, Work cessation plan) Smoking outcomes (Smoke (at survey), Cigarettes smoked in the past 30 days, Quit (past year) ) State anti-smoking policies and characteristics (Cigarette tax (dollars), Smoking an index (range 0-1…	Cigarettes
1292	Kusuma 2018	Migration and health: a systematic review on health and health care of internal migrants in India	Consensus	Migration and health: A systematic review on health and health care of internal migrants in India	Yadlapalli S. Kusuma and Bontha V. Babu	2018	x			India	Country	42 papers		Migrant; Other: internal migrants in India		Exclusively migrant specific population(s)	The vulnerability of poor migrants is obvious in livelihood insecurity, negligence, and alienation in the new socio-cultural environment. It leads to less control over available resources that are meant for all members of society, including migrants. Thus, migrants often experience lack of access to health care services. The response of the health systems towards the vulnerable groups such as mig…		No		Country or community of origin	Only behaviours	On a topic not related to smoking, where smoking is only recorded as part of participant health profile, for example.	prevalence of tobacco products	Cigarettes; Other: tobacco chewing
1291	Kumar 2020	Health profile of adult special immigrant visa holders arriving from Iraq and Afghanistan to the United States, 2009-2017: a cross-sectional analysis	Consensus	Health profile of adult special immigrant visa holders arriving from Iraq and Afghanistan to the United States, 2009–2017: A cross-sectional analysis	Gayathri S. Kumar, Simone S. Wien, Christina R. Phares, Walid Slim, Heather M. Burke, Emily S. Jentes	2020	x			USA	Country	19167	>18	Immigrant; Other: Special Immigrant Visa (SIV) holders (SIVH) from Iraq and Afghanistan		Exclusively migrant specific population(s)	Despite the increase in SIV admissions to the US over recent years, little is known about the health conditions in SIV populations. According to CDC’s Guidelines for the US Domestic Medical Examination for Newly Arriving Refugees, each domestic medical examination should include a review of the overseas DOS medical forms, a complete medical history, a physical examination, screening for health co…	SIV Iraqi and Afghan adults aged >=18 years who resettled to the US from April 2009 through December 2017 were included in this cross-sectional analysis. All data used for this analysis were collected as part of the routine overseas medical examination.	No		Country or community of origin	Only behaviours	Other: Tobacco use is assessed as part of others health factors	Prevalence of Tobacco use (current/former/never)	Other: Tobacco use not specifically defined
1289	Khan 2013	Health and quality of life of Bangladeshi migrants in Melbourne - an analysis with four multi-attribute utility and three subjective wellbeing instruments	Consensus	Health and Quality of Life of Bangladeshi Migrants in Melbourne—An Analysis with Four Multi-Attribute Utility and Three Subjective Wellbeing Instruments	Munir A. Khan, Jeff Richardson2	2013	x			Australia	City	158	18-64	Migrant; People of a specific country of origin, namely; Other: Bangladesh		Migrant and other population(s)	Recent literature suggests that migrants in general report poorer HRQoL in host countries. . Only in the short term, migrant health may differ from the host population (Benfante, 1992; Pudaric, 2000). However, when such studies are replicated in Australia, it is difficult to see the convergence of host and migrant health. It is believed that the non-convergence of migrants’ health and wellbeing i…	An open invitation to participate in the project which stated the brief aims and objectives of the study, eligibility, remuneration and how to participate. It was distributed throughout the Bangladeshi community through the leaders of community organisations, cultural groups, family and friends, and community businesses, eg grocery shops and restaurants.	No		Socioeconomic status (poverty, education, employment); Subjective individual factors (social identity, behavioural factors); Sex/gender (male vs female); Acculturation; Other	Only behaviours	On a topic not related to smoking, where smoking is only recorded as part of participant health profile, for example.	Behaviours: Lifestyle of Bangladesh-born migrants by gender What is your current smoking status? (Never smoked, Smoking daily, Smoking occasionally, Now quit ) With whom did you first smoke? : (By myself, With friends/close associates) Do either of your parents smoke? : (Yes, No)	Other: Smoking not specifically defined
1285	Haddad 2012	Cigarette use attitudes and effects of acculturation among Arab immigrants in USA: a preliminary study	Consensus	Cigarette use attitudes and effects of acculturation among Arab immigrants in USA: A preliminary study	Linda Haddad1*, Omar El-Shahawy2,3, Kawkab Shishani4, Hala Madanat5, Sukaina Alzyoud	2012	x			USA	Neighbourhood	221	18-60	Immigrant; People of a specific country of origin, namely; Other: Arab immigrants		Other: Exclusively migrant populations	In order to accomplish this new set goal, smoking has to be addressed among all sub-populations especially those with a higher smoking prevalence than the general population [5]. One of the minority populations with high tobacco use rates is Arab immigrants.	A sample of self-identified Arab immigrants (221) living in the Richmond, VA metropolitan area was recruited from Middle Eastern groceries, restaurants/lounges, and faith and charitable organizations.	No		Country or community of origin; Social dynamics (stigma, cultural practice/rituals); Sex/gender (male vs female); Acculturation; Other: have a family member who smokes	Attitudes and behaviours	Other: Exclusively on smoking.	B: smoking prevalence: smoking pattern/frequency, types of cigarettes smoked, age when started, smoking history, smokeless tobacco use, desire to quit, if yes when? ever reduced the amount of nicotine? switched brand to help quitting? buy cigarettes by pack/carton/other? father/mother smoked? A: Smoking is harmful? consered about harmful effects? no smoking sign at workplace? what do you believe …	Cigarettes; Menthol cigarettes; Oral tobacco (e.g. snus)
1282	Alzyoud 2014	Patterns of waterpipe use among Arab immigrants in the USA: a pilot study	Consensus	Patterns of Waterpipe Use among Arab Immigrants in the USA: A Pilot Study	Sukaina Alzyoud1, Linda Haddad2*, Omar El Shahawy3, Roula Ghadban2, Khalid Kheirallah2, Khalid A. Alhawamdeh1 and Yan Jin	2014	x			USA	Neighbourhood	221	18-60	Immigrant; People of a specific country of origin, namely; Other: Arab		Other: Exclusively migrant populations	Arab Americans are considered to have one of the highest rates of cigarette smoking in the U.S.	Subjects volunteered in response to widespread advertisements through local media, as well as fliers distributed at Middle Eastern grocery stores, restaurants, lounges, and faith-based organizations in Richmond.	No		Country or community of origin; Social dynamics (stigma, cultural practice/rituals); Sex/gender (male vs female); Acculturation; Other: primary language spoken at home	Attitudes and behaviours	Exclusively on smoking	B: They measured waterpipe smoking, examining current level of waterpipe use and situational characteristics of waterpipe use. Assessed patterns: share waterpipe y/n, frequency, age started, number of waterpipe sessions on a given day. Also: motivation and efficacy regarding quitting waterpipe. Participants were classified into 1) exclusive cigarette users 2) exclusive waterpipe users 3) dual use…	Cigarettes; Waterpipe/shisha
1279	Tabler 2020	Hispanic Health Paradox at the Border: Substance, Alcohol, and Tobacco Use among Latinx Immigrants Seeking Free or Reduced-Cost Care in Southernmost Texas	Consensus	Hispanic Health Paradox at the Border: Substance, Alcohol, and Tobacco Use among Latinx Immigrants Seeking Free or Reduced-Cost Care in Southernmost Texas	Jennifer Tabler, PhD, Laryssa Mykyta, PhD, Alla Chernenko, MA, Paloma Flores, MSHS, Alvaro Marquez, BA, Nancy Saenz, LCSW-S, and Rebecca Stocker, L	2020	x			USA	Region	588		Immigrant; Other: Documented/undocumented immigrants (self-reported)		Migrant and other population(s)	Low-income Latinx is one of the most marginalized groups in the United States in terms of access to health care, especially individuals residing in US–Mexico border communities.30 Immigrant populations are disproportionately represented in free clinic patient populations nationwide.31 Free clinics act as a safety net and are a fundamental source of care for undocumented immigrants in particular b…	Using survey data collected at two free/reduced-cost clinics in southernmost Texas	No		Sex/gender (male vs female); Other: Citizenship status, age, marital status, Spanish language	Only behaviours	Drawing correlations between smoking and other factors, such as alcohol consumption	Behaviours: Only prevalence, for smoking, we compared those who report never having smoked and did not use chewing tobacco (“0”) with those who had ever smoked (ie, currently or previously) or use chewing tobacco (“1”).	Oral tobacco (e.g. snus); Other: Smoking not specifically defined
1278	Schwartz 2012	Substance use and sexual behavior among recent Hispanic immigrant adolescents: Effects of parent-adolescent differential acculturation and communication	Consensus	Substance Use and Sexual Behavior among Recent Hispanic Immigrant Adolescents: Effects of Parent-Adolescent Differential Acculturation and Communication	Seth J. Schwartz1,**, Jennifer B. Unger2, Sabrina E. Des Rosiers1, Shi Huang1, Lourdes Baezconde-Garbanati2, Elma I. Lorenzo-Blanco3, Juan A. Villamar1, Daniel W. Soto2, Monica Pattarroyo2, and José Szapocznik	2012	x			USA	City	302	14-17	Immigrant; People of a specific country of origin, namely; Other: Cuban, or Mexian origin		Exclusively migrant specific population(s)	Studies have examined parts of this “differential acculturation hypothesis” (Telzer, 2011). Smokowski et al. (2008) found associations of acculturation gaps with compromised family adaptability and cohesion, but they did not investigate links with adolescent outcomes. Martinez (2006) found that differential acculturation predicted behavior problems and substance use, whereas Lau et al. (2005) did…	milies were recruited from randomly selected schools in Miami-Dade and Los Angeles Counties. Because many Hispanic recent immigrants live in heavily Hispanic areas	No		Country or community of origin; Acculturation; Other: perceived discrimination, parent-adolescent communication	Only behaviours	Other: Drawing correlations	Behaviours: Only prevalence, frequency of cigarette use	Cigarettes
1274	Maack 2018	Description of tobacco use and cessation among Bhutanese refugees participating in a tobacco cessation program	Consensus	Description of tobacco use and cessation among Bhutanese refugees participating in a tobacco cessation program	Brody Maack, Robert Willborn	2017	x			USA	Region	374	18 - n.a.	Refugee; People of a specific country of origin, namely; Other: Bhutan		Exclusively migrant specific population(s)	Tobacco use characterization of the Bhutanese refugee population within the US has not been examined. Kim, Ziedonis, and Chen (2007) reviewed available evidence of tobacco use and dependence in Asian Americans, identifying a need for identification of Asian subgroups’ tobacco use characteristics due to lack of evidence from many Asian ethnicities, including the Bhutanese. Thus, the need is appare…		Yes	The tobacco cessation program consists of periodic, face-to-face appointments within the center, with a clinical pharmacist or registered dietician, both certified tobacco treatment specialists. Approximately 30 minutes in duration, an initial consultation consists of a nicotine dependence assessment, education individualized to patient needs, care plan for smoking cessation, and pharmacologic re…	Country or community of origin; Socioeconomic status (poverty, education, employment); Sex/gender (male vs female)	Only behaviours	Exclusively on smoking	Behaviors tobacco use data: type of tobacco used (cigarette use, smokeless tobacco), daily amount of use, duration of use, cigarette smoking status: at least one cigarette per day for at least the past seven days (yes/no), Smokeless tobacco use status: at least one unit of any SLT product at least once per day for at least the past seven days (yes/no) passive smoke exposure on a routine basis (ye…	Cigarettes; Oral tobacco (e.g. snus); Nicotine pouches (no tobacco); Other: smokeless tobacco, including betel nut
1272	Khafaie 2016	Health behavior of Iranian students in India-impact from migration	Consensus	Health Behavior of Iranian students in India-impact from migration	Morteza Abdullatif Khafaie, Behzad Khafaie, Shokrollah Salmanzadeh, and Anjali Radkar	2016	x			India	City	283	18-57	Other: International Student		Exclusively migrant specific population(s)	Iranian students represent a large and growing segment of migrant to India, and there are no data on their health status. There are many foreign students, mainly Iranian, residing in Pune who are prone to experience changes in their dietary habits, psycho-social situation or physical activity patterns.	Iranian students were stratified based on their place of study, using registry records of Pune University, then a representative sample of 243 were randomly selected. Students appointed for a 30 minutes interview between Jun 2008 and February 2009. A standard questionnaire were used to obtain information on socio-demographic, and behavioral risk factors in three domain.	No		Socioeconomic status (poverty, education, employment)	Only behaviours	On a topic not related to smoking, where smoking is only recorded as part of participant health profile, for example.	Behaviours prevalence of smoking (currently smoking on daily bases or occasional; scored as no=0 yes=1)	Other: Smoking not specifically defined
1271	Jamil 2014	Risk factors for hookah smoking among arabs and chaldeans	Consensus	Risk Factors for Hookah Smoking Among Arabs and Chaldeans	Hikmet Jamil ,Sanabil G. Geeso, Bengt B. Arnetz • Judith E. Arnetz	2013	x			USA	Region	801	18+	Immigrant	Arabs, Chaldeans not categorised by place of birth	Migrant and other population(s)	As Chaldeans and Arabs have migrated around the world, they have carried with them their tobacco use traditions.	The study was advertised by one of the authors via two live interviews on a local Arabic radio program where the goals of the study were explained. Flyers about the study were also disseminated in community locations frequented by Arab and Chaldean people, such as churches, mosques, gas stations, stores and restaurants. Assistance with recruitment was also provided by two community volunteers and…	No		Socioeconomic status (poverty, education, employment)	Attitudes and behaviours	Exclusively on smoking	Multiple choice questionnaire concerning Hookah use, attitudes, perceptions Attitudes: Characteristics of current hookah smokers by ethnicity Do you believe that hookah is less harmful than cigarettes? (Yes, No) Do you believe that secondhand smoke from hookah is harmful? (Yes, No) Behaviour: Demographic characteristics and hookah smoking habits of the study population by ethnicity Hookah use: (N…	Waterpipe/shisha
1270	Ho 2018	Health literacy and health-promoting behaviours among Australian-Singaporean communities living in Sydney metropolitan area	Consensus	Health literacy and health-promoting behaviours among Australian-Singaporean communities living in Sydney metropolitan area	Tze Gek Ho, Hassan Hosseinzadeh, Bayzidur Rahman and Mohamud Sheikh	2017	x			Australia	City	157	18+	People of a specific country of origin, namely; Other: Singaporean		Migrant and other population(s)	In Australia, health literacy has been mainly studied in the context of adverse health22 but less is known about its associations with health-promoting behaviours among the general population, especially amongst migrant populations.	The survey was introduced to potential participants via social media platforms, such as Facebook and Twitter, as well as Singaporean community sites such as Temasek Club and Singapore Kongsi (Australia). The survey link was also dis- seminated through the Singaporean Student Associations in the University of New South Wales (UNSW), University of Sydney and Macquarie University to reach a wider po…	Yes		Socioeconomic status (poverty, education, employment); Acculturation	Only behaviours	On a topic not related to smoking, where smoking is only recorded as part of participant health profile, for example.	Behaviour: Smoking status: participants indicated their smoking status via three options: ‘current smoker’, ‘former smoker’ and ‘never smoked’.	Cigarettes
1269	Epperson 2018	Tobacco use among Latinx adolescents: Exploring the immigrant paradox 11 Medical and Health Sciences 1117 Public Health and Health Services 17 Psychology and Cognitive Sciences 1701 Psychology	Consensus	Tobacco use among Latinx adolescents: exploring the immigrant paradox	Anna E. Epperson1* , Jan L. Wallander2, Marc N. Elliott3 and Mark A. Schuster	2018	x			USA	City	1536	10-16	Immigrant; Other: Latinx		Other: Exclusively migrant populations	Research suggests that an immigrant paradox exists where those who were not born in the United States (1st generation) have significantly better health than those who were born in the U.S. (2nd generation or more).	Fifth-grade students were recruited from public school classrooms	No		Country or community of origin; Social dynamics (stigma, cultural practice/rituals); Sex/gender (male vs female); Acculturation; Other: Parental level of education, houshould composition, parent tobacco usage, Parental control	Attitudes and behaviours	Exclusively on smoking	A: perceived peer smoking, perceived cigarette availability, intentions to smoke, willingness to smoke B: Prevalence of cigarette smoking initiation, parent tobacco use	Cigarettes
1268	D’Silva 2016	Tobacco use among migrant adolescents of Udupi District, Karnataka: A survey of knowledge, attitude and pattern of use	Consensus	Tobacco Use among Migrant Adolescents of Udupi District, Karnataka: A Survey of Knowledge, Attitude and Pattern of Use	Sara D’Silva1, Baby S Nayak2 , Yashoda S	2016	x			India	City	180	10-19	Migrant		Other: Exclusively migrant populations	Labour migration has increased considerably in recent decades. The objectives of the study to determine the tobacco consumption pattern, the knowledge about health hazards caused by tobacco use and attitude towards consumption of tobacco among the migrant adolescents.	House to house survey was carried out to identify the adolescents.	No		Socioeconomic status (poverty, education, employment); Social dynamics (stigma, cultural practice/rituals); Subjective individual factors (social identity, behavioural factors); Sex/gender (male vs female); Other: Tobaco family habits	Only knowledge; Only attitudes; Only behaviours	Exclusively on smoking	KAB was assessed K: Addictive, harmful natura of smoking A: social status, tobacco releases tension, whether adoslescents should be discouraged, banned in public places, and attitudes towrards tobacco advertising B: Using tobacco	Cigarettes; Oral tobacco (e.g. snus)
1262	Zurhold 2023	Alcohol and Illicit Drugs Among Refugees in Community Collective Centres	Consensus	Alcohol and Illicit Drugs Among Refugees in Community Collective Centres	Heike Zurhold, Silke Kuhn	2023	x			Germany	Country	1,116	Mean age of 34.3	Refugee		Exclusively migrant specific population(s)	Measured against the high number of refugees, the international research on substance use in this specific this specific group is still scarce. In the few studies available on the consumption of alcohol and illegal drugs and prevention or treatment of addiction are not only not only refugees, but often migrants as well.	The questionnaire was circulated in community accomadations for refugees.	No		Country or community of origin; Socioeconomic status (poverty, education, employment); Sex/gender (male vs female); Acculturation; Other: Reason for flight from home country	Only behaviours	On a topic not related to smoking, where smoking is only recorded as part of participant health profile, for example.	Behaviours - Only prevalence of cannabis use (ever use) Table 4 - Drug use by refugees in their home country, on the run and in Germany (% of respondents who used, categorized by use in home country, during flight, in Germany )	Cannabis
1225	Yang 2023	Social support and quality of life in migrant workers: Focusing on the mediating effect of healthy lifestyle	Consensus	Social support and quality of lifein migrant workers: Focusing on the mediating effect of healthy lifestyle	Yufan Yang, Shuzhen Zhao, Lulu Lin, Jieyu Qian,Haiyan Zhang and Fuman Cai	2023	x			China	Country	2281	18-90	Migrant		Migrant and other population(s)	the hardship and lack of job security, discrimination experiences, difficult cultural adaptation process, social inequality, and weak social support system for migrant populations can cause mental health problems such as depression among migrant workers, which can adversely affect their health and quality of life	a multi-stage stratified sampling method in a total of 110 neighborhood committees in five economic development zone	No		Socioeconomic status (poverty, education, employment)	Only behaviours	On a topic not related to smoking, where smoking is only recorded as part of participant health profile, for example.	<Prevalence: yes/never	Cigarettes
1214	Yahya 2022	Cardiovascular risk profile of Middle Eastern immigrants living in the United States-the National Health Interview Survey	Consensus	Cardiovascular risk profile of Middle Eastern immigrants living in the United States-the National Health Interview Survey	Tamer Yahya, Isaac Acquah, Mohamad B Tahaa, Javier Valero-Elizondo, Mouaz H. Al-Mallaha, Mohammed A. Chamsi-Pashaa, William A. Zoghbi, Ahmed Solimana, Nadeen Fazaa, Miguel Cainzos-Achirica, Khurram Nasir	2022	x			USA	Country	886	18+, Mean age 46.8	Immigrant; Foreign-born		Exclusively migrant specific population(s)	ME immigrants are a rapidly growing population in the US, accounting for approximately 3% of all immigrants While the burden and risk of cardiovascular disease (CVD) in certain minority groups in the US has been well-describe, it remains scarcely studied in others, including ME immigrants		No		Country or community of origin; Socioeconomic status (poverty, education, employment); Sex/gender (male vs female); Acculturation	Only behaviours	On a topic not related to smoking, where smoking is only recorded as part of participant health profile, for example.	Behaviour - only prevalence, smoking	Other: Smoking, not specified
1150	Walg 2023	Unhealthy substance use among unaccompanied refugees in Germany	Consensus	Unhealthy substance use among unaccompanied refugees in Germany	Marco Walg, Silke Rosenbusch, Stephan Bender & Gerhard Hapfelmeier	2023	x			Germany	Region	102	16-21	Refugee		Other: Exclusively migrant populations	Refugee children and adolescents are a particularly vulnerable group for trauma-induced psychiatric disorders due to multiple traumatic experiences before and during flight.	Study participants were recruited between August 2019 and June 2021 from several youth welfare facilities for UMR in two federal states in Germany.	No		Country or community of origin; Social dynamics (stigma, cultural practice/rituals); Lifestyle factors (alcohol); Sex/gender (male vs female); Other: self-reported psychological symptoms and distress, global distress index	Attitudes and behaviours	Other: Drawing correlations between smoking and other factors, such as alcohol consumption, or mental health	B: Fagerström test for nicotine dependence. Tobacco use: within last 3 months, unhealthy tobacco use (FGST), The use of illicit drugs, e.g. cannabis, cocaine, amphetamines, and hallucinogens, was rated with the HDB (Aguilar-Raab et al., 2014). The HDB includes a 16-item questionnaire for each of the named drugs to assess the current style of respective substance use. the HDB provides cut-off scor…	Cigarettes; Cannabis
1091	Tang 2024	Revisiting the Immigrant Health Advantage: Self-Reported Health and Smoking Among Sexual Minority Immigrants	Consensus	Revisiting the Immigrant Health Advantage: Self-Reported Health and Smoking Among Sexual Minority Immigrants	Zequn Tang, Shichao Du	2023	x			USA	Country	131658		Immigrant; Foreign-born; Other: foreign-born heterosexual and sexual minority immigrants		Migrant and other population(s)	The intersectionality of sexual orientation and nativ ity status is less known. Although studies have found that sexual minority immigrants experience double discrimina tion [ , ] and have numerous healthcare needs unmet [ –], how the IHA benefits (or not) sexual minority immigrants still remains unclear. This study, to advance our understanding of the IHA and the health of sexual minori ties, in…		No		Sexual orientation; Other: Years spent in the US	Only behaviours	Drawing correlations between smoking and other factors, such as alcohol consumption	Behaviours: smoking status is a binary variable indicating whether one currently smokes, based on a survey question asking if the respondent now smokes cigarettes every day, some days, or not at all.	Cigarettes
1045	Snoubar 2023	High-risk drug use among Palestinian adolescent refugees in the North West Bank Palestine	Consensus	High-risk drug use among Palestinian adolescent refugees in the North West Bank Palestine	Motaz Snoubar, Salih Kasim, Mahdi Badawi, Qusay Shaban, Ibraheem AbuAlrub, Marah Hunjul, Nashat Khelfeh, Ahmad Abuhassan, Ahmad Hanani, Saed Bilbeisi & Basma Damiri	2023	x			Palestine	Region	386	13 to 17	Refugee; People of a specific country of origin, namely; Other: Palestinian male, street refugee children		Exclusively migrant specific population(s)	Studies on substance use among children in the West Bank are rare, with most focusing on school children (Aziz et al., ; Damiri, Sayeh, et al., ; Damiri, Sandouka, et al., ; Damiri & Daraghma, ; Massad et al., ). These studies do not specifically address street children and their relationship with mental health. Moreover, drug-related mortality and morbidity are the most critical indicators for u…	The study used a proportional stratified sampling technique to select a representative sample. Five camps were randomly selected to cover all three governorates, Journal of Ethnicity in Substance Abuse 2018 and a proportional sample size was calculated for each camp. Children on the street are challenging to locate as most street-working children have mobile work.	No		Country or community of origin; Other: Depression	Only behaviours	Drawing correlations between smoking and other factors, such as alcohol consumption	Behaviours: Prevalence, the use of licit substances, including cigarettes, water pipe, e-cigarettes, drinking alcohol, ED, and coffee (yes or no for each substance)	Cigarettes; E-Cigarettes (vapes); Waterpipe/shisha; Cannabis
1037	Sialino 2023	Perspectives of older women in the Netherlands: identifying motivators and barriers for healthy lifestyles and determinants of healthy aging	Consensus	Perspectives of older women in the Netherlands: identifying motivators and barriers for healthy lifestyles and determinants of healthy aging	L. D. Sialino, H. A.H. Wijnhoven, S. H. van Oostrom, H. S.J. Picavet, W. M.M. Verschuren, M. Visser, S. Vader, L. A. Schaap	2023		x		Netherlands	Country	34, of which 10 immigrant	55+	Migrant		Migrant and other population(s)	This study includes older Native Dutch, Moroccan-Dutch and Turkish-Dutch women living in the Netherlands taking migration background into account. This provides essential information for developing strategies that stimulate healthy lifestyle behavior among all older women	The participants were recruited via convenience sampling and purpose sampling using contact persons in community centers, mosques, volunteer organizations, cultural federations, medical associations and our existing network. Flyers with information about the interviews were distributed to eligible participants by the main researcher or via key persons in the corresponding organizations.	No		Country or community of origin; Socioeconomic status (poverty, education, employment); Social dynamics (stigma, cultural practice/rituals); Other: Age	Attitudes and behaviours	On a topic not related to smoking, where smoking is only recorded as part of participant health profile, for example.	Attitudes & Behaviours motivators and barriers for healthy lifestyle (smoking). None of the women were current smoker and only few (n=7) had smoked in the past (a long time ago). Turk ish-Dutch and Moroccan-Dutch women often viewed not smoking part of their religion and cultural behavior. Common mentioned motivators among native-Dutch women were the known negative effects of smoking on their own …	Other: Smoking, not specified
1000	Saraswat 2022	Knowledge, Attitudes and Practices of Indian Immigrants in Australia towards Oral Cancer and Their Perceived Role of General Practitioners: A Cross-Sectional Study	Consensus	Knowledge, Attitudes and Practices of Indian Immigrants in Australia towards Oral Cancer and Their Perceived Role of General Practitioners: A Cross-Sectional Study	Nidhi Saraswat, Bronwyn Everett, Rona Pillay, Neeta Prabhu, Amy Villarosa, Ajesh George 1	2022	x			Australia	Country	144	16+, mean age of 35.2	Immigrant; People of a specific country of origin, namely; Other: Indian immigrants		Migrant and other population(s)	Indian immigrants have had a marked surge [20] and are one of the fastest growing communities constituting over 2.6% of the total population in Australia [21]. More recently, India was identified as the leading source with 25,698 immigrants approximately 18.3% of all Australian immigration) [22]. Coincidently, during the period of increased immigration from India, there have also been fluctuation…	The recruitment flyer for the study was published online through a webpage (link: https://cohortaustralia.com/oralcancerinimmigrants/ (accessed on 10 January 2022)) including links to the participant information sheet and the survey. The contact details of the principal researcher were provided in the flyer so that interested participants could reach out for any clarification. The study was adver…	No		Socioeconomic status (poverty, education, employment); Sex/gender (male vs female); Acculturation	Knowledge and behaviours	Other: On tobacco related cancer, with smoking being central but not focus	Knowledge Table 3. Knowledge items and correct responses. A check up for mouth (oral) cancer is: (Painless, A way of finding mouth (oral), cancer at an early stage, Helps in treatment of oral cancer if detected early, Can be done by a GP) The signs/symptoms of mouth (oral) cancer are: (A white patch/discoloration in the mouth, An ulcer (sore) that does not heal, A painless ulcer (sore) in the mou…	Cigarettes; Waterpipe/shisha; Oral tobacco (e.g. snus); Pipe tobacco
992	Sanchez 2022	Pre- and post-immigration factors associated with cigarette use among young adult recent Latinx immigrants during their initial year in the U.S. (Special Issue: Risk, resilience and thriving among racial/ethnic minorities and underserved populations at-ri	Consensus	Pre- and post-immigration factors associated with cigarette use among young adult recent Latinx immigrants during their initial year in the U.S	Mariana Sanchez, Eduardo Romano, Weize Wang, Alexa Barton, Bina Ali, Karina Villalba & Ashly Westick	2022	x			USA	Region	540	18-34	Immigrant; People of a specific country of origin, namely; Other: Latinx		Other: Exclusively migrant populations	Evidence indicates escalating rates of cigarette use among foreign-born Latinx as their time in the U.S increases. As such, it’s important to understand shifts in pre- to post-immigration smoking patterns early in the immigration process and its associated factors.	Each participant (the seed) was asked to refer three individuals in his/her social network who met eligibility criteria. Seeds were recruited via fliers and in-person throughout MDC neighborhoods and businesses with substantial Latinx recent immigrant populations, communitybased agencies serving RLIs, and during Latinx health fairs in MDC.	No		Country or community of origin; Socioeconomic status (poverty, education, employment); Sex/gender (male vs female); Acculturation; Other: Documentation status, days/years in host country	Only behaviours	Exclusively on smoking	B/prevalence: To assess pre-migration smoking participants were asked: “before coming to the U.S. did you ever smoke cigarettes?” If “yes” a subsequent question asked: “In the last 30 days before coming to the U.S., on how many days did you smoke cigarettes?” Participants responses were recoded to create a 4-level variable: never smoke (NS), no smoking in past 30 days (post-NS), SD smoker and ED …	Cigarettes
989	Saleh 2023	A systematic review of qualitative research on substance use among refugees	Consensus	A systematic review of qualitative research on substance use among refugees	Ebtesam A. Saleh1,2 | Felicia Boma Lazaridou1,3,4 | Felix Klapprott1 |Mayyada Wazaify5 | Andreas Heinz1,3 | Ulrike Kluge1	2022	x			There 26 studies with locations USA, Iran, Germany, Kenya, Liberia, northern Uganda, Iran, Pakistan, Thailand, Australia, Norway, Ecuador, Guinea, Jordan	Other			Refugee; People of a specific country of origin, namely; Other: Scope was on refugees in various countries		Exclusively migrant specific population(s)	According to a relevant global systematic review, the available quantitative evidence of SUDs among refugees is still limited; hence, the generalization of the findings is a point of concern because of the limited representativeness of the study samples.		No		Country or community of origin; Socioeconomic status (poverty, education, employment); Other: premigration experienes, trauma, alcohol use, access to prevention	Only behaviours	Drawing correlations between smoking and other factors, such as alcohol consumption	Behaviours: Rates of tobacco use, or cannabis use	Cigarettes; Cannabis; Other: Tobacco not specifically defined
979	Ruokolainen 2023	Changes in smoking due to COVID-19 pandemic among persons of migrant origin compared with the general population: a population-based study	Consensus	Changes in smoking due to COVID-19 pandemic among persons of migrant origin compared with the general population: a population- based study	Otto Ruokolainen , Eero Lilja, Hanna Ollila, Anu E. Castaneda, Päivikki Koponen & Natalia Skogberg	2023	x			Finland	Country	7031	2023	Migrant		Migrant and other population(s)	In summary, some studies have examined changes in smoking behaviour during COVID-19, mostly with non-representative samples. Often, it is unclear whether the changes that have occurred were due to COVID-19. Furthermore, factors associated with changes in smoking behaviour are understudied, par- ticularly among persons of migrant origin. Even though pivotal from a health equity perspective, to the…	The original stratified random sample of the FinMonik survey was drawn in 2018 from the population register and consti- tuted 12,877 persons born outside of Finland who were living permanently in Finland. FinMonik survey par- ticipants who were still living in Finland in 2020, and had not declined from further contact during the base- line survey, were invited to participate in the MigCOVID surve…	No		Country or community of origin; Socioeconomic status (poverty, education, employment); Sex/gender (male vs female); Other: Age, language skills, marital status, Covid pandemic	Only behaviours	Exclusively on smoking	Behaviour: Smoking status was classified as daily smoking, occa- sional smoking, former smoking, and never smoking. To maximise the power of statistical tests, daily and occasional smoking were merged to describe current smoking (yes/no). Changes in smoking behaviour were assessed as follows: Has COVID-19 or its restrictive measures affected your everyday life? (among the general population: ‘. .…	Other: Smoking not specifically defined
[truncated: 40 more rows]
