# Supplementary material for: Knowledge, attitudes, and behaviours towards smoking among people with migration experience: a global scoping review
Source: BMC Public Health. 2025 Sep 30;25:3217. doi: 10.1186/s12889-025-24258-y (PMC12486493; doi:10.1186/s12889-025-24258-y)
Supplement: Supplementary file 6 — Supplementary Material 6. [file 12889_2025_24258_MOESM6_ESM.xlsx]

## Sheet: Sheet1
	Spotlight on 25 KAB studies
Author(s), year	Study Design	Data sources	Host country, geographical level of inquiry	Sample size, age range	Terminology used	Definition/description of migrant population	Outcomes reported	Which tobacco and/or nicotine product is the focus of the study?	Summary of findings	Is the study considering factors apart from migration, or migration background?
Castellanos 2012	Quantitative cross-sectional study	Secondary Quantitative data (National Survey Data, Cohort Data)	USA, City	805, 18+	Latinx or Hispanic Immigrants	Self-identified as Latino or Hispanic, or born in a Latin-American country or who have a parent or grandparent born in a Latin-American country.	K:	Cigarettes	Latino smokers in Minnesota showed stage-specific differences in beliefs, behaviors, and readiness to quit. Smokers in the maintenance stage were older, more likely to be married, and had more restrictive smoke-free environments. Those in preparation stages were less likely to enjoy smoking, more optimistic about quitting, and less exposed to secondhand smoke than those in pre-contemplation. Neve…	Country or community of origin; Subjective individual factors (social identity, behavioural factors); Lifestyle factors (alcohol); Acculturation; Years in Host country, Household composition, age of entry in US
							Knowledge of harms of tobacco.
							A:
							Attitudes to smoking cessation and addiction, smoking for stress.
							B:
							frequency of smoking, addiction, use of other tobacco, household rules around smoking.
Zou 2019	Qualitative cross-sectional study	Interviews	China, City	315, age not given	Migrants	Not explicitly defined. Described as "Nearly 70% had left their hometown for more than 10 years."	K:	Cigarettes	Implementation of smoking cessation pilot was influenced by societal norms (e.g., smoking as a social custom), individual-level barriers (e.g., low education, mobility, weak health beliefs), and programmatic challenges (e.g., limited influence of trained team leaders due to workload and weak authority). While team-led counseling and WeChat-based support were positively received, sustained cessati…	Socioeconomic status (poverty, education, employment); Sex/gender (male vs female); Acculturation
							Smoking-related health knowledge.
							A:
							Influence of social traditions on smoking, attitudes towards smoking and smoking cessation.
							B:
							Smoking habits.
Wilhelm 2022	Qualitative cross-sectional study	Interviews	USA, Community	15, 18+	Somali refugees	Reporting foreign birth and identifying as ethnically Somali.	K:	Waterpipe/shisha; Other tobacco use not specifically defined	Informants reported increased tobacco use—especially shisha—among Somali adolescents in the U.S., driven by evolving social norms, low risk perceptions (especially about shisha), and ambiguous religious messaging. Families were seen as key to prevention but lacked awareness and tools, particularly regarding newer tobacco products. Faith leaders and culturally congruent mentors were identified as …	Country or community of origin; Social dynamics (stigma, cultural practice/rituals)
							Risks associated with tobacco use, especially shisha.
							A:
							Somali adolescent tobacco prevention compared with other issues, perception of risks, especially shisha, role of norms and increasing exposure to tobacco products in the United States.
							B:
							Factors influencing Somali youth tobacco decision making, and primary community assets and barriers related to adolescent tobacco use and prevention efforts with a particular focus on the parent–child relationship, faith influences on tobacco use.
Wilhelm 2022	Qualitative cross-sectional study	Interviews	USA, Community	15, 20+	Somali refugee diaspora	Reporting foreign birth and identifying as ethnically Somali.	K:	Waterpipe/shisha; Other tobacco use not specifically defined	Key informants reported that Somali immigrant parents in the U.S. face challenges in addressing adolescent tobacco use due to structural barriers (e.g., language, unfamiliarity with institutions), cultural clashes, shifting parental roles, and acculturative gaps. These factors weaken traditional parental authority and monitoring. Parents often lack knowledge about tobacco products and feel unprep…	Social dynamics (stigma, cultural practice/rituals); Acculturation, Parenting experiences in Somalia vs US
							Knowledge of U.S. tobacco products and modalities, and about the environments in which their children might be exposed to tobacco product.
							A:
							Somali parents’ preparedness to address adolescent risk behaviours such as tobacco use.
							B:
							Somali parents' influence on children's tobacco use, role of acculturation on structural challenges and multicultural identity formation.
Urban 2015	Quantitative cross-sectional study	Questionnaire	Austria, City	420, 25-49	Bosnian, Turkish migrant smokers	Turkish or Bosnian migration background—following the definition of the “Recommendations for the 2010 censuses of population and housing” of the United Nations Economic Commission for Europe (UNECE), requiring that both parents were born abroad.	K:	Cigarettes; Other tobacco/smoking consumption not specifically defined	Bosnian smokers had the highest nicotine dependence (Fagerström score 4.7), followed by Turkish (4.0) and Austrian (3.4). Migrant smokers were more willing to quit and had more cessation attempts, but received less cessation support, especially Turkish migrants. Migrants preferred group counselling, native-language services, and religious venues for cessation, unlike Austrians who favored individ…	Country or community of origin
							Awareness of tobacco-related diseases.
							A:
							Attitudes towards smoking cessation (preferred method, who should assist, preference for single or group counselling, preferred cessation language).
							B:
							Age of first cigarette, daily cigarettes, frequency of smoking. Various characteristics of smoking cessation (attempts, how often, which method).
Tregobov 2020	Mixed Methods	Focus groups, interviews, and surveys	Canada, Country	35, >19	Chinese-Canadian immigrants	Chinese descent (Mandarin- or Cantonese-speaking), who had immigrated to Canada within the past 5 years or were the children of Chinese immigrants to Canada.	K:	Cigarettes	Smoking initiation was influenced by peer pressure, family role modeling, and stress, particularly from immigration. Cultural norms promoted smoking as a social tool, especially among men, while women faced stigma that discouraged both smoking and seeking cessation support. Cessation barriers included limited access to linguistically appropriate resources, gender-based stigma, and low perception …	Social dynamics (stigma, cultural practice/rituals); Sex/gender (male vs female), Stress, family influence, work environment, government regulations
							Knowledge of factors influencing smoking behaviours.
							A:
							Views on a number of environmental, cultural, and personal factors influencing smoking onset, continuation, and cessation.
							B:
							Smoking patterns, facilitators or barriers to quitting smoking.
Tirukkovalluri 2020	Quantitative cross-sectional study	Questionnaire	India, City; Community	345, Mean age 28.42 ± 8.7 years	Interstate migrant construction workers in Chennai	Not explicitly defined.	Use of Global Adult Tobacco Survey Version 2.1.	Tobacco use not specifically defined	98% currently used tobacco—primarily smokeless forms (58.6%). Despite 84.6% awareness of health harms, only 27.5% had visited a doctor in the past year, and just 25.1% had attempted quitting. Pictorial health warnings were widely noticed (91.3%) but influenced quitting intention in only 31.9%. Only 1.17% had used cessation aids. Migrants using tobacco for <5 years were more likely to try lower-ri…	Socioeconomic status (poverty, education, employment) Marital status, years of consumption, duration of migration
							K:
							Knowledge about tobacco harms. Awareness of lower risk alternatives.
							A:
							Attitudes and perceptions about tobacco harms. Intention to quit in the future.
							B:
							Current and former tobacco use, form of tobacco and frequency of use. Cessation attempts.
Onigbogi 2015	Qualitative cross-sectional study	Focus groups	Nigeria, Region	24, 17-63	Migrants from northern Nigeria	Residence within the Idi-Araba community over the past 3 months prior to the study, an area where there is a high concentration of migrants.	K:	Menthol cigarettes	Among 24 male migrant workers in Lagos, smoking was driven by peer pressure, social belonging, perceived adult status, and stress relief. 62% smoked first cigarette within 30min of waking up. Smoking was seen as conferring higher status, and increasing alertness. This was especially relevant with mentholated cigarettes. Barriers to quitting included lack of institutional support, reliance on self…	Socioeconomic status (poverty, education, employment), Ethnicity, marital status, age
							Effects of smoking mentholated cigarette brands.
							A:
							Reasons for initiating and continuing to smoke cigarettes. Attitudes towards barriers to quitting.
							B:
							Smoking initiation and smoking behaviour and
							factors affecting brand choices. Behavioural barriers to quitting.
Nguyen 2018	Quantitative cross-sectional study	Secondary Quantitative data (National Survey Data, Cohort Data)	USA, Country	5474, 18+	Foreign-born	Respondents were categorized as foreign-born if they answered no to the question "Were you born in the United States?”	K:	Cigarettes; Nicotine	Foreign-born individuals were significantly less likely to be smokers and more likely than U.S.-born respondents to be concerned about nicotine addiction and to believe that low nicotine cigarettes (LNCs) had significantly lower cancer risk. Among foreign-born groups, non-Hispanic Black and Hispanic respondents were more likely than non-Hispanic Whites to believe that LNCs were more harmful and m…	Country or community of origin; Socioeconomic status (poverty, education, employment); Sex/gender (male vs female); Acculturation, Race/ethnic identity, age, marital status
							Knowledge about nicotine, addiction, and causes of smoking-relating cancers.
							A:
							Beliefs about nicotine and concerns about nicotine addiction. Perception of cigarette addiction. Beliefs about low nicotine cigarettes.
							B:
							Current smoking status.
Mukherjea 2012	Qualitative cross-sectional study	Focus groups	USA, Country	88, 20-65	South Asians immigrants (India, Bangladesh, Pakistan, Sri Lanka)	Ethnic identification as South Asian.	K:	Waterpipe/shisha; Oral tobacco (e.g. snus); Bidi	Among 88 South Asian participants in the U.S., culturally-specific tobacco products like bidis, paan, gutkha, and hookah were widely used. Knowledge of health risks was often incomplete or inaccurate. Many perceived these products to have health benefits (e.g., aiding digestion, providing calcium). Tobacco use was linked to preserving tradition, cultural celebration, and expressing ethnic identit…	Country or community of origin; Subjective individual factors (social identity, behavioural factors); Sex/gender (male vs female), duration of residence in the US
							Health consequences of tobacco use.
							A:
							Reasons for and connotations attached to different use of specific products mentioned, attitudes towards social and cultural value of tobacco use (e.g. traditional customary aspects of ethnicity).
							B:
							Spectrum of used products, consumption settings (e.g. hidden).
Mehra 2020	Quantitative cross-sectional study	Questionnaire	India, Country	127, mean age of 33.14±11.59 years	Male Afghan migrants	Not explicitly defined. Participants described as stemming from local Afghan community.	K:	Cigarettes; Waterpipe/shisha	70% smoked tobacco (55.9% used cigarettes and 13.6% used Naswar). 89% used non-Indian tobacco products, often procured via friends and family. High cost (85%), and limited availability (19%), as well as stricter Indian tobacco laws (50%) were seen as barriers to use. Only 23% admitted to be unaware of the ill effects cause by tobacco, yet 75% did not want to quit, likely due to 58% fearing to loo…	Country or community of origin; Social dynamics (stigma, cultural practice/rituals); Sex/gender (male vs female), Current tobacco control policies in place
							Knowledge of harmful effects of tobacco, knowledge of cessation services.
							A:
							Attitudes towards barriers for tobacco use in India, and barriers to quitting tobacco.
							B:
							Current and previous tobacco usage patterns and practices, types of tobacco products used, procurement of tobacco products.
Lo 2016	Systematic review	Primary quantitative and qualitative studies	There were 39 selected studies, which were from Croatia, Sweden, Bosnia and Herzegovina, Kosovo, Russia, UK, Serbia, Georgia, USA, Canada, Iraq, Israel, West Bank, Northern Uganda, Vietnam, Jordan, Lebanon, Syria, Gaza, New Zealand, Serbia, Nepal, Gaza, Liberia	39 studies	Internally/forcibly displaced peoples; Refugees	Not explicitly defined.	K:	Cigarettes; Waterpipe/shisha; smokeless tobacco	From 39 included studies, tobacco use prevalence among conflict-affected civilians varied widely (e.g., 4.7% to 70.7%). Tobacco use was commonly higher among males, adolescents, and individuals with post-traumatic stress disorder (PTSD) or depression. Tobacco served as a coping mechanism for trauma, stress, and displacement. Evidence on how conflict directly affects tobacco use was mixed. Only on…	exposure to armed conflict
							Awareness of negative health impacts of smoking. Knowledge of cessation and barriers to cessation.
							A:
							Attitudes and perceptions towards smoking (smoking makes you look cooler, have more friends etc.). Reasons for smoking and motivations and barriers for cessation.
							B:
							Smoking cessation rates and current tobacco use.
Liu 2015	Quantitative cross-sectional study	Questionnaire	China, City	5380, 18-65	Rural-to-urban migrant workers	Defined as an individual who was registered at a rural residence, had been working in the urban context for at least 6 months without obtaining permanent residence.	K:	Smoking not specifically defined	45.0% of males and 2.0% of females were current smokers. Risk factors for women included working in construction, entertainment, or restaurants, higher income, psychological distress (SCL-90 >160), and multiple migratory cities. Among men, significant predictors included construction or entertainment work, being divorced/widowed, longer migration duration, multiple migratory cities, and poor ment…	Socioeconomic status (poverty, education, employment); Sex/gender (male vs female), Age, Marital status, Duration of migration (years), number of migratory cities
							Smoking and passive smoking are harmful to health.
							A:
							Attitudes toward smoking and public smoking bans: negative, positive, neutral. Intention to quit.
							B:
							Smoking-related behaviours: current smoking status, second-hand smoke exposure, prevalence, cumulative smoking time, daily cigarettes, monthly smoking expenditure, smoking locations. Odds ratio of current smoking by gender.
Lei 2021	Systematic review	Cross-sectional survey study, qualitative studies, secondary data analysis study, mixed methods study, longitudinal observational study and one randomised control study.	USA, Country	11 studies	Chinese immigrants	Not explicitly defined. Inclusion criteria were studies on chinese immigrants in the US	K:	Smoking not specifically defined	This review of 11 studies found that Chinese immigrants’ smoking behaviors were shaped by personal traits (age, education, gender), psychological stress, acculturation, and external cues (e.g. social norms). Barriers to cessation included language difficulties, low use of cessation aids, insufficient healthcare support, lack of social support, and misbeliefs (e.g., quitting is purely willpower-ba…	Socioeconomic status (poverty, education, employment); Social dynamics (stigma, cultural practice/rituals); Sex/gender (male vs female); Acculturation, Psychological status, language
							Knowledge and misconceptions of lung cancer screening and smoking cessation programmes.
							A:
							Perceived blame and stigma associated with lung cancer and smoking, and preventive measures and how these may be influenced by language barriers and cultural beliefs such as 'yin and yang' and 'qi'. Personal beliefs towards smoking cessation.
							B:
							Factors influencing smoking behaviours among Chinese immigrants. Reluctance to use cessation aids.
Lei 2021	Qualitative cross-sectional study	Interviews	USA, Region	10, 39-51	Chinese immigrants	Defined as a person having origins in	K:	Cigarettes	Among 10 Chinese immigrant smokers (7 men, 3 women), smoking behavior change followed three phases: beginning to smoke (often during adolescence via peer influence), maintaining smoking (linked to social norms, stress, and concealment), and changing smoking behavior (triggered by life events, U.S. smoke-free norms, or concern for loved ones). Participants cited boredom as a major cause of relapse…	Socioeconomic status (poverty, education, employment); Sex/gender (male vs female); Acculturation
						China	Knowledge and impact of smoking behaviour change. Identification of barriers to quitting.
							A:
							Personal opinions on smoking, and experiences with quitting, including the use of cessation methods
							B:
							Smoking history, experiences, and factors influencing their smoking habits before and after immigrating to the United States.
Kim 2012	Quantitative cross-sectional study	Questionnaire	USA, Region	163, 18-84	Vietnamese American immigrants	Self-identification as Vietnamese descendants.	K:	Cigarettes	24.4% of men and 1.2% of women were current smokers. Of 20 current smokers, 85% had used cessation medications, and 80% had attempted quitting in the past year. Acculturation was the only significant predictor of smoking—less acculturated men were over 5 times more likely to be ever-smokers. Knowledge of smoking harms was high across the sample, but attitudes toward smoking varied by education an…	Socioeconomic status (poverty, education, employment); Subjective individual factors (social identity, behavioural factors); Sex/gender (male vs female); Acculturation
							Knowledge of the adverse health effects of smoking.
							A:
							Attitudes toward smoking and seeking help for quitting.
							B:
							Smoking and quitting behaviours.
Jimenez-Muro 2012	Quantitative cross-sectional study	Questionnaire	Spain, Region	2,440, mean of 30.7	Immigrants	Immigrants were considered to be persons born outside Spain and their origin was grouped into Asia, Latin America, sub-Saharan Africa, Europeand Maghreb.	K:	Tobacco consumption not specifically defined	Among 2,440 pregnant women in Zaragoza, 31.1% smoked before pregnancy and 18.2% during pregnancy. Smoking during pregnancy was significantly more prevalent among Spanish women (21.9%) than immigrants (8.7%). Immigrant women were more exposed to second-hand smoke (SHS) at home and at work, lived with more smokers, had longer daily SHS exposure (3.5 vs. 2.6 hours), and were more often employed in h…	Country or community of origin; Socioeconomic status (poverty, education, employment)
							Knowledge of harms of smoking towards foetus while pregnant.
							A:
							Attitudes of the risk smoking poses to the foetus.
							B:
							Tobacco use status and cigarette smoking frequency, as well as nicotine dependence.
Harris 2012	Quantitative cross-sectional study	Questionnaire	USA, City	499, 18-88	Bosnian Refugees	Self-identification as Bosnian.	K:	Cigarettes	66.4% were current smokers. Current smokers had lower agreement with health risks of smoking and perceived their own risk of heart disease and lung cancer as lower than other smokers. Over half (57.4%) wanted to quit, but only 30.5% had attempted cessation in the past year, with minimal use of cessation aids.	Socioeconomic status (poverty, education, employment); Acculturation
							Health risk perception of smoking.
							A:
							Attitudes to quit smoking.
							B:
							Smoking behaviour, intensity and current cigarette smoking status.
Giuliani 2012	Mixed Methods	Survey	USA, Region	392, 18-87	Somali refugees	Not explicitly defined.	K:	Cigarettes; Waterpipe/shisha	25.7% were current tobacco users—44.1% of men and 3.7% of women. Ever smoking was linked to male gender, some college education, and having close friends who smoked. Nearly all smokers underestimated health risks from low-level smoking, and 93% of current smokers wanted to quit—but only 42% had tried, and few were willing to use cessation aids or programs. Strong belief in Islamic prohibition of …	Country or community of origin; Socioeconomic status (poverty, education, employment); Social dynamics (stigma, cultural practice/rituals); Sex/gender (male vs female); Neighborhood residence (Community access to health care), Years in Host Country, Marital status
							Knowledge towards the consequences of tobacco use.
							A:
							Attitudes towards the consequences of tobacco use, cultural values and, and exposure to tobacco use.
							B:
							Tobacco use behaviours, cessation behaviours.
FitzGerald 2015	Mixed Methods	Focus groups and questionnaire	Canada, City	183, 21+	Chinese immigrants	Chinese descent (either Mandarin orCantonese speaking) and be immigrants to Canada or children of Chinese immigrants.	K:	Cigarettes	Among 167 Chinese immigrant smokers (82% male), 45% started smoking due to social factors. While most recognized health risks, younger smokers (<35 years) were more likely to smoke around children and dismiss secondhand smoke dangers. lower educated smokers believed they would benefit more from smoking than better educated smokers. Barriers included lack of culturally and linguistically appropria…	Socioeconomic status (poverty, education, employment); Social dynamics (stigma, cultural practice/rituals); Subjective individual factors (social identity, behavioural factors); Sex/gender (male vs female), peer pressure,
							Smoking-related knowledge of health consequences.
							A:
							Smoking beliefs, perceptions and attitudes, such as sociocultural and environmental factors, social identity, psychosocial factors.
							B:
							Current smoker status.
Ezika 2014	Qualitative cross-sectional study	Interviews	Scotland, City	25, 20-65	African immigrants	Participants are described as Africans and that "those that participated in the study appear to come from Sub-Saharan Africa".	K:	Cigarettes	The participants’ smoking habits were influenced by cold weather environment as well as societal norms that appear to make the smoking habit more acceptable in Glasgow than Africa. It appears the more educated the participants were, the fewer cigarettes they smoked. Awareness of health risks was average, but most dismissed smoking cessation programs as irrelevant, believing they could quit unaide…	Country or community of origin; Socioeconomic status (poverty, education, employment)
							Health risk awareness, Addiction beliefs.
							A:
							Cessation attitude, social norms, reasons the participants are motivated to smoke, psychological motivation, adventurous motivation to smoke.
							B:
							Smoking status, frequency.
Charoenca 2021	Quantitative cross-sectional study	Interviews	Thailand, Region	300, 18-39	Myanmar migrant workes	Born in Myanmar.	K:	Cigarettes; Oral tobacco (e.g. snus)	90% were current smokers, predominantly young males (94.3%). Over 90% smoked daily, started smoking around age 18.5, and favored manufactured or hand-rolled cigarettes. Smoking was strongly linked to social settings and peer networks, while stress levels were generally low. Smokers had moderate knowledge of tobacco harms but held mixed attitudes, seeing smoking as socially beneficial despite heal…	Socioeconomic status (poverty, education, employment); Social dynamics (stigma, cultural practice/rituals); Subjective individual factors (social identity, behavioural factors); Sex/gender (male vs female), psychosocial factors, Marital status, age of initiation of tobacco use, duration of smoking, settings for smoking
							Correct knowledge about tobacco use based on the rating of factual statements.
							A:
							Number and percentage of positive/negative attitudes on tobacco use.
							B:
							Smoking pattern and behaviour of smokers.
Pinsker 2017	Qualitative cross-sectional study	Focus groups and interviews	USA, Region	65, 13-17	Somali Immigrants	Self-identification as Somali.	K:	Cigarettes; Waterpipe/shisha; Oral tobacco (e.g. snus)	Somali youth predominantly viewed tobacco use as culturally and religiously inappropriate, driven by peer influence. Misinformation about hookah was present, as it was not seen as tobacco consumption. Prevention strategies suggested by youth included peer-led education, visual media, and social activities. Three culturally tailored videos were co-created and positively received, with high ratings…	Social dynamics (stigma, cultural practice/rituals); Subjective individual factors (social identity, behavioural factors)
							Knowledge of Somali youth tobacco use.
							A:
							Attitudes towards tobacco prevention messaging.
							B:
							Somali youth tobacco use.
D’Silva 2016	Quantitative cross-sectional study	Questionnaire	India, City	180, 10-19	Migrants	Described as migrant workers residing in a "migrant area".	K:	Cigarettes; Oral tobacco (e.g. snus)	27.7% used tobacco, exclusively among males. None of the females reported any use. Smokeless tobacco was more common (78%) than smoking. Tobacco use was associated with parental and peer tobacco habits. 30.6% had average, and 25.6% had bad knowledge of tobacco’s harms. Many held permissive attitudes toward tobacco use, as only 11.7% believed that tobacco use should be banned in public places.	Socioeconomic status (poverty, education, employment); Social dynamics (stigma, cultural practice/rituals); Subjective individual factors (social identity, behavioural factors); Sex/gender (male vs female), Tobaco family habits
							Knowledge on the addictive, harmful nature of tobacco use.
							A:
							Attitudes towards smoking giving social status, tobacco releases tension, whether adolescents should be discouraged, banned in public places, and attitudes towards tobacco advertising.
							B:
							Current tobacco use in any form
Lu 2022	Qualitative cross-sectional study	Focus groups and interviews	USA, City	54, 18+	Immigrants; Foreign-borns	The population is described as immigrants, with all but one being foreign-born who migrated to the US.	K:	Cigarettes	Study 1 (Qualitative) identified seven categories of Chinese American immigrant smokers based on the Transtheoretical Model stages and found that risk perception and emotions (fear, worry, disgust) were key in shaping smoking decisions more than uncertainty or communication. Study 2 (Quantitative) used latent class analysis and structural equation modeling to show that risk perception, acculturat…	Acculturation
							Reflections on risk perception, chronic consequences of smoking (such as knowledge of severe consequences e.g. lung cancer). Myths about second-hand smoke
							A:
							Optimistic bias towards smoking underestimated susceptibility.
							B:
							Immigration experience and smoking decision change. Reflections on smoking history.
